# Supplementary material for: Identifying Apoptosis-Related Transcriptomic Aberrations and Revealing Clinical Relevance as Diagnostic and Prognostic Biomarker in Hepatocellular Carcinoma
Source: Front Oncol. 2021 Feb 18;10:519180. doi: 10.3389/fonc.2020.519180 (PMC7931692; doi:10.3389/fonc.2020.519180)
Supplement: Supplementary Table 3 — Underlying signal pathway in HCC regulated by BAK1 determined by GSEA analysis [file Table_3.xls]

## Sheet: negatively signaling pathways
gene	BAK1
NAME	GS<br> follow link to MSigDB	GS DETAILS	SIZE	ES	NES	NOM p-val	FDR q-val	FWER p-val	RANK AT MAX	LEADING EDGE
KEGG_RETINOL_METABOLISM	KEGG_RETINOL_METABOLISM	Details ...	64	-0.73786	-2.19772	0	0	0	2380	tags=55%, list=4%, signal=57%
KEGG_FATTY_ACID_METABOLISM	KEGG_FATTY_ACID_METABOLISM	Details ...	42	-0.86707	-2.15474	0	0	0	2262	tags=76%, list=4%, signal=79%
KEGG_GLYCINE_SERINE_AND_THREONINE_METABOLISM	KEGG_GLYCINE_SERINE_AND_THREONINE_METABOLISM	Details ...	31	-0.79308	-2.09404	0	0	0	2519	tags=68%, list=5%, signal=71%
KEGG_DRUG_METABOLISM_CYTOCHROME_P450	KEGG_DRUG_METABOLISM_CYTOCHROME_P450	Details ...	71	-0.69405	-2.07908	0	0.000179	0.001	1732	tags=51%, list=3%, signal=52%
KEGG_PRIMARY_BILE_ACID_BIOSYNTHESIS	KEGG_PRIMARY_BILE_ACID_BIOSYNTHESIS	Details ...	16	-0.93123	-2.0652	0	0.000143	0.001	2902	tags=81%, list=5%, signal=86%
KEGG_COMPLEMENT_AND_COAGULATION_CASCADES	KEGG_COMPLEMENT_AND_COAGULATION_CASCADES	Details ...	69	-0.72075	-2.03573	0	0.000641	0.009	2383	tags=57%, list=4%, signal=59%
KEGG_VALINE_LEUCINE_AND_ISOLEUCINE_DEGRADATION	KEGG_VALINE_LEUCINE_AND_ISOLEUCINE_DEGRADATION	Details ...	43	-0.80718	-2.02421	0	0.000665	0.011	3042	tags=70%, list=6%, signal=74%
KEGG_PPAR_SIGNALING_PATHWAY	KEGG_PPAR_SIGNALING_PATHWAY	Details ...	69	-0.62638	-1.99373	0	0.001108	0.019	1807	tags=43%, list=3%, signal=45%
KEGG_TRYPTOPHAN_METABOLISM	KEGG_TRYPTOPHAN_METABOLISM	Details ...	40	-0.69418	-1.95308	0.004202	0.002371	0.036	2649	tags=63%, list=5%, signal=66%
KEGG_PEROXISOME	KEGG_PEROXISOME	Details ...	78	-0.6326	-1.93044	0.001961	0.002953	0.05	2363	tags=49%, list=4%, signal=51%
KEGG_BUTANOATE_METABOLISM	KEGG_BUTANOATE_METABOLISM	Details ...	34	-0.70088	-1.89815	0.005906	0.004194	0.072	2781	tags=59%, list=5%, signal=62%
KEGG_BETA_ALANINE_METABOLISM	KEGG_BETA_ALANINE_METABOLISM	Details ...	22	-0.72442	-1.85579	0.01002	0.006659	0.11	2262	tags=64%, list=4%, signal=66%
KEGG_METABOLISM_OF_XENOBIOTICS_BY_CYTOCHROME_P450	KEGG_METABOLISM_OF_XENOBIOTICS_BY_CYTOCHROME_P450	Details ...	69	-0.60556	-1.8542	0.005906	0.006208	0.112	3499	tags=49%, list=6%, signal=53%
KEGG_PROPANOATE_METABOLISM	KEGG_PROPANOATE_METABOLISM	Details ...	32	-0.70633	-1.79504	0.014286	0.011304	0.189	2262	tags=59%, list=4%, signal=62%
KEGG_LINOLEIC_ACID_METABOLISM	KEGG_LINOLEIC_ACID_METABOLISM	Details ...	29	-0.58294	-1.79215	0.005792	0.010772	0.193	2219	tags=38%, list=4%, signal=39%
KEGG_ARGININE_AND_PROLINE_METABOLISM	KEGG_ARGININE_AND_PROLINE_METABOLISM	Details ...	54	-0.50863	-1.72151	0.007905	0.021197	0.341	2783	tags=52%, list=5%, signal=55%
KEGG_STEROID_HORMONE_BIOSYNTHESIS	KEGG_STEROID_HORMONE_BIOSYNTHESIS	Details ...	55	-0.55006	-1.68134	0.021097	0.028671	0.418	3459	tags=42%, list=6%, signal=45%
KEGG_TYROSINE_METABOLISM	KEGG_TYROSINE_METABOLISM	Details ...	42	-0.54019	-1.6801	0.012295	0.027326	0.42	1162	tags=36%, list=2%, signal=36%
KEGG_HISTIDINE_METABOLISM	KEGG_HISTIDINE_METABOLISM	Details ...	29	-0.5373	-1.60554	0.026749	0.04828	0.593	2865	tags=48%, list=5%, signal=51%
KEGG_DRUG_METABOLISM_OTHER_ENZYMES	KEGG_DRUG_METABOLISM_OTHER_ENZYMES	Details ...	51	-0.47593	-1.53366	0.024	0.075824	0.729	2094	tags=43%, list=4%, signal=45%
KEGG_ALANINE_ASPARTATE_AND_GLUTAMATE_METABOLISM	KEGG_ALANINE_ASPARTATE_AND_GLUTAMATE_METABOLISM	Details ...	32	-0.47699	-1.52427	0.029724	0.076572	0.74	1610	tags=50%, list=3%, signal=51%
KEGG_PHENYLALANINE_METABOLISM	KEGG_PHENYLALANINE_METABOLISM	Details ...	18	-0.52525	-1.47346	0.07393	0.10088	0.823	4040	tags=50%, list=7%, signal=54%
KEGG_NITROGEN_METABOLISM	KEGG_NITROGEN_METABOLISM	Details ...	23	-0.49299	-1.46655	0.044574	0.100569	0.838	2865	tags=43%, list=5%, signal=46%
KEGG_ASCORBATE_AND_ALDARATE_METABOLISM	KEGG_ASCORBATE_AND_ALDARATE_METABOLISM	Details ...	25	-0.56881	-1.43331	0.110891	0.116176	0.872	2262	tags=44%, list=4%, signal=46%
KEGG_ARACHIDONIC_ACID_METABOLISM	KEGG_ARACHIDONIC_ACID_METABOLISM	Details ...	58	-0.38972	-1.39489	0.064257	0.135894	0.906	2219	tags=24%, list=4%, signal=25%
KEGG_PYRUVATE_METABOLISM	KEGG_PYRUVATE_METABOLISM	Details ...	40	-0.45061	-1.39121	0.093555	0.133082	0.909	2262	tags=40%, list=4%, signal=42%
KEGG_GLYOXYLATE_AND_DICARBOXYLATE_METABOLISM	KEGG_GLYOXYLATE_AND_DICARBOXYLATE_METABOLISM	Details ...	16	-0.45436	-1.26733	0.202869	0.225009	0.971	2204	tags=44%, list=4%, signal=46%
KEGG_STARCH_AND_SUCROSE_METABOLISM	KEGG_STARCH_AND_SUCROSE_METABOLISM	Details ...	52	-0.37202	-1.20313	0.227459	0.277964	0.987	1732	tags=27%, list=3%, signal=28%
KEGG_PENTOSE_AND_GLUCURONATE_INTERCONVERSIONS	KEGG_PENTOSE_AND_GLUCURONATE_INTERCONVERSIONS	Details ...	28	-0.43125	-1.18396	0.255859	0.287379	0.994	2355	tags=36%, list=4%, signal=37%
KEGG_BIOSYNTHESIS_OF_UNSATURATED_FATTY_ACIDS	KEGG_BIOSYNTHESIS_OF_UNSATURATED_FATTY_ACIDS	Details ...	22	-0.42705	-1.13164	0.320565	0.331897	0.998	2440	tags=32%, list=4%, signal=33%
KEGG_PROXIMAL_TUBULE_BICARBONATE_RECLAMATION	KEGG_PROXIMAL_TUBULE_BICARBONATE_RECLAMATION	Details ...	23	-0.35	-1.03728	0.389006	0.4266	1	2887	tags=30%, list=5%, signal=32%
KEGG_ABC_TRANSPORTERS	KEGG_ABC_TRANSPORTERS	Details ...	44	-0.31309	-1.0086	0.424362	0.447969	1	926	tags=23%, list=2%, signal=23%
KEGG_CITRATE_CYCLE_TCA_CYCLE	KEGG_CITRATE_CYCLE_TCA_CYCLE	Details ...	31	-0.35134	-0.93506	0.496	0.525858	1	2629	tags=32%, list=5%, signal=34%
KEGG_PORPHYRIN_AND_CHLOROPHYLL_METABOLISM	KEGG_PORPHYRIN_AND_CHLOROPHYLL_METABOLISM	Details ...	41	-0.29435	-0.89077	0.592814	0.568334	1	2213	tags=24%, list=4%, signal=25%
KEGG_STEROID_BIOSYNTHESIS	KEGG_STEROID_BIOSYNTHESIS	Details ...	17	-0.33852	-0.78576	0.69703	0.695807	1	692	tags=18%, list=1%, signal=18%

## Sheet: positvely signaling pathways
gene	BAK1
NAME	GS<br> follow link to MSigDB	GS DETAILS	SIZE	ES	NES	NOM p-val	FDR q-val	FWER p-val	RANK AT MAX	LEADING EDGE
KEGG_ENDOCYTOSIS	KEGG_ENDOCYTOSIS	Details ...	181	0.643909	2.14072	0	0.003601	0.002	10522	tags=60%, list=19%, signal=73%
KEGG_OOCYTE_MEIOSIS	KEGG_OOCYTE_MEIOSIS	Details ...	112	0.667076	2.11245	0	0.001801	0.002	8898	tags=59%, list=16%, signal=70%
KEGG_PURINE_METABOLISM	KEGG_PURINE_METABOLISM	Details ...	158	0.568179	2.03213	0	0.004563	0.006	9424	tags=47%, list=17%, signal=56%
KEGG_PATHWAYS_IN_CANCER	KEGG_PATHWAYS_IN_CANCER	Details ...	325	0.589573	2.02762	0	0.003802	0.007	14352	tags=59%, list=26%, signal=80%
KEGG_VEGF_SIGNALING_PATHWAY	KEGG_VEGF_SIGNALING_PATHWAY	Details ...	76	0.60725	2.02657	0	0.003265	0.008	12552	tags=61%, list=23%, signal=78%
KEGG_RNA_DEGRADATION	KEGG_RNA_DEGRADATION	Details ...	59	0.702411	2.00575	0	0.003755	0.013	10397	tags=73%, list=19%, signal=90%
KEGG_GNRH_SIGNALING_PATHWAY	KEGG_GNRH_SIGNALING_PATHWAY	Details ...	101	0.596993	1.99282	0	0.004036	0.014	12676	tags=56%, list=23%, signal=73%
KEGG_NEUROTROPHIN_SIGNALING_PATHWAY	KEGG_NEUROTROPHIN_SIGNALING_PATHWAY	Details ...	126	0.637769	1.98086	0	0.004022	0.017	12676	tags=67%, list=23%, signal=87%
KEGG_SPLICEOSOME	KEGG_SPLICEOSOME	Details ...	127	0.758435	1.98086	0	0.003575	0.017	10070	tags=83%, list=18%, signal=102%
KEGG_FC_EPSILON_RI_SIGNALING_PATHWAY	KEGG_FC_EPSILON_RI_SIGNALING_PATHWAY	Details ...	79	0.607954	1.9799	0	0.003218	0.017	12676	tags=59%, list=23%, signal=77%
KEGG_FC_GAMMA_R_MEDIATED_PHAGOCYTOSIS	KEGG_FC_GAMMA_R_MEDIATED_PHAGOCYTOSIS	Details ...	96	0.679454	1.9783	0	0.002925	0.017	9386	tags=67%, list=17%, signal=80%
KEGG_PROGESTERONE_MEDIATED_OOCYTE_MATURATION	KEGG_PROGESTERONE_MEDIATED_OOCYTE_MATURATION	Details ...	85	0.633143	1.97385	0	0.003003	0.02	12676	tags=66%, list=23%, signal=85%
KEGG_UBIQUITIN_MEDIATED_PROTEOLYSIS	KEGG_UBIQUITIN_MEDIATED_PROTEOLYSIS	Details ...	134	0.665332	1.97309	0	0.002772	0.02	8427	tags=59%, list=15%, signal=69%
KEGG_PYRIMIDINE_METABOLISM	KEGG_PYRIMIDINE_METABOLISM	Details ...	98	0.607229	1.97152	0	0.00275	0.021	9639	tags=58%, list=17%, signal=70%
KEGG_AMINOACYL_TRNA_BIOSYNTHESIS	KEGG_AMINOACYL_TRNA_BIOSYNTHESIS	Details ...	41	0.753484	1.96782	0	0.002865	0.023	9410	tags=76%, list=17%, signal=91%
KEGG_COLORECTAL_CANCER	KEGG_COLORECTAL_CANCER	Details ...	62	0.65236	1.96413	0	0.002686	0.023	13875	tags=69%, list=25%, signal=92%
KEGG_PANCREATIC_CANCER	KEGG_PANCREATIC_CANCER	Details ...	70	0.66324	1.96133	0	0.002673	0.023	14737	tags=77%, list=27%, signal=105%
KEGG_PATHOGENIC_ESCHERICHIA_COLI_INFECTION	KEGG_PATHOGENIC_ESCHERICHIA_COLI_INFECTION	Details ...	56	0.67267	1.94728	0	0.00314	0.027	9284	tags=66%, list=17%, signal=79%
KEGG_MAPK_SIGNALING_PATHWAY	KEGG_MAPK_SIGNALING_PATHWAY	Details ...	267	0.550486	1.94516	0	0.003128	0.027	12804	tags=53%, list=23%, signal=69%
KEGG_TOLL_LIKE_RECEPTOR_SIGNALING_PATHWAY	KEGG_TOLL_LIKE_RECEPTOR_SIGNALING_PATHWAY	Details ...	102	0.61136	1.94499	0	0.002971	0.027	13696	tags=60%, list=25%, signal=79%
KEGG_T_CELL_RECEPTOR_SIGNALING_PATHWAY	KEGG_T_CELL_RECEPTOR_SIGNALING_PATHWAY	Details ...	108	0.654904	1.94494	0	0.00283	0.027	12552	tags=70%, list=23%, signal=91%
KEGG_REGULATION_OF_ACTIN_CYTOSKELETON	KEGG_REGULATION_OF_ACTIN_CYTOSKELETON	Details ...	213	0.589686	1.94355	0	0.002701	0.027	6889	tags=43%, list=12%, signal=49%
KEGG_MTOR_SIGNALING_PATHWAY	KEGG_MTOR_SIGNALING_PATHWAY	Details ...	52	0.645839	1.93853	0	0.002745	0.028	12504	tags=71%, list=23%, signal=92%
KEGG_CELL_CYCLE	KEGG_CELL_CYCLE	Details ...	124	0.695814	1.92983	0.002033	0.002802	0.031	9664	tags=71%, list=17%, signal=86%
KEGG_WNT_SIGNALING_PATHWAY	KEGG_WNT_SIGNALING_PATHWAY	Details ...	150	0.580693	1.92844	0	0.002784	0.032	13875	tags=55%, list=25%, signal=74%
KEGG_RENAL_CELL_CARCINOMA	KEGG_RENAL_CELL_CARCINOMA	Details ...	70	0.639724	1.92687	0	0.002858	0.035	14737	tags=74%, list=27%, signal=101%
KEGG_APOPTOSIS	KEGG_APOPTOSIS	Details ...	87	0.615787	1.92206	0	0.003156	0.038	14737	tags=70%, list=27%, signal=95%
KEGG_MISMATCH_REPAIR	KEGG_MISMATCH_REPAIR	Details ...	23	0.837161	1.92094	0.002037	0.003043	0.038	7674	tags=83%, list=14%, signal=96%
KEGG_SMALL_CELL_LUNG_CANCER	KEGG_SMALL_CELL_LUNG_CANCER	Details ...	84	0.612568	1.91765	0	0.003007	0.04	12787	tags=62%, list=23%, signal=80%
KEGG_RIG_I_LIKE_RECEPTOR_SIGNALING_PATHWAY	KEGG_RIG_I_LIKE_RECEPTOR_SIGNALING_PATHWAY	Details ...	71	0.588635	1.91349	0.001957	0.002972	0.04	13772	tags=56%, list=25%, signal=75%
KEGG_EPITHELIAL_CELL_SIGNALING_IN_HELICOBACTER_PYLORI_INFECTION	KEGG_EPITHELIAL_CELL_SIGNALING_IN_HELICOBACTER_PYLORI_INFECTION	Details ...	68	0.614955	1.91132	0	0.002916	0.041	14160	tags=68%, list=26%, signal=91%
KEGG_PHOSPHATIDYLINOSITOL_SIGNALING_SYSTEM	KEGG_PHOSPHATIDYLINOSITOL_SIGNALING_SYSTEM	Details ...	76	0.621026	1.90607	0	0.003138	0.043	12602	tags=64%, list=23%, signal=83%
KEGG_CHRONIC_MYELOID_LEUKEMIA	KEGG_CHRONIC_MYELOID_LEUKEMIA	Details ...	73	0.63567	1.90388	0.001984	0.003135	0.045	14737	tags=73%, list=27%, signal=99%
KEGG_HOMOLOGOUS_RECOMBINATION	KEGG_HOMOLOGOUS_RECOMBINATION	Details ...	28	0.77097	1.89507	0	0.003635	0.05	6968	tags=71%, list=13%, signal=82%
KEGG_VIBRIO_CHOLERAE_INFECTION	KEGG_VIBRIO_CHOLERAE_INFECTION	Details ...	54	0.61313	1.89406	0	0.003571	0.051	8691	tags=56%, list=16%, signal=66%
KEGG_VASOPRESSIN_REGULATED_WATER_REABSORPTION	KEGG_VASOPRESSIN_REGULATED_WATER_REABSORPTION	Details ...	44	0.660577	1.88238	0	0.003953	0.056	15401	tags=73%, list=28%, signal=101%
KEGG_B_CELL_RECEPTOR_SIGNALING_PATHWAY	KEGG_B_CELL_RECEPTOR_SIGNALING_PATHWAY	Details ...	75	0.639187	1.88028	0.002049	0.003873	0.057	13067	tags=68%, list=24%, signal=89%
KEGG_GLYCEROPHOSPHOLIPID_METABOLISM	KEGG_GLYCEROPHOSPHOLIPID_METABOLISM	Details ...	77	0.521383	1.87325	0	0.004263	0.06	13634	tags=56%, list=25%, signal=74%
KEGG_LYSOSOME	KEGG_LYSOSOME	Details ...	121	0.585637	1.87209	0	0.004278	0.063	12172	tags=60%, list=22%, signal=76%
KEGG_SNARE_INTERACTIONS_IN_VESICULAR_TRANSPORT	KEGG_SNARE_INTERACTIONS_IN_VESICULAR_TRANSPORT	Details ...	38	0.640478	1.86548	0.002037	0.004684	0.069	11116	tags=63%, list=20%, signal=79%
KEGG_NUCLEOTIDE_EXCISION_REPAIR	KEGG_NUCLEOTIDE_EXCISION_REPAIR	Details ...	44	0.685638	1.85915	0.001953	0.005094	0.078	9423	tags=64%, list=17%, signal=77%
KEGG_INSULIN_SIGNALING_PATHWAY	KEGG_INSULIN_SIGNALING_PATHWAY	Details ...	137	0.524426	1.85763	0	0.005196	0.08	13607	tags=57%, list=25%, signal=75%
KEGG_NOD_LIKE_RECEPTOR_SIGNALING_PATHWAY	KEGG_NOD_LIKE_RECEPTOR_SIGNALING_PATHWAY	Details ...	62	0.641138	1.85621	0	0.005182	0.08	12729	tags=74%, list=23%, signal=96%
KEGG_CYTOSOLIC_DNA_SENSING_PATHWAY	KEGG_CYTOSOLIC_DNA_SENSING_PATHWAY	Details ...	55	0.606091	1.85577	0	0.00512	0.081	16480	tags=60%, list=30%, signal=85%
KEGG_N_GLYCAN_BIOSYNTHESIS	KEGG_N_GLYCAN_BIOSYNTHESIS	Details ...	46	0.626207	1.85435	0.003945	0.00505	0.082	13515	tags=63%, list=24%, signal=83%
KEGG_LONG_TERM_POTENTIATION	KEGG_LONG_TERM_POTENTIATION	Details ...	70	0.566909	1.85395	0.006012	0.00494	0.082	15306	tags=61%, list=28%, signal=85%
KEGG_TIGHT_JUNCTION	KEGG_TIGHT_JUNCTION	Details ...	132	0.5347	1.85179	0	0.00499	0.086	11168	tags=44%, list=20%, signal=55%
KEGG_BLADDER_CANCER	KEGG_BLADDER_CANCER	Details ...	42	0.618634	1.84913	0	0.005158	0.089	11339	tags=57%, list=21%, signal=72%
KEGG_INOSITOL_PHOSPHATE_METABOLISM	KEGG_INOSITOL_PHOSPHATE_METABOLISM	Details ...	54	0.628944	1.84601	0	0.005571	0.093	11583	tags=65%, list=21%, signal=82%
KEGG_ERBB_SIGNALING_PATHWAY	KEGG_ERBB_SIGNALING_PATHWAY	Details ...	87	0.586694	1.84508	0	0.005529	0.093	12676	tags=60%, list=23%, signal=77%
KEGG_DNA_REPLICATION	KEGG_DNA_REPLICATION	Details ...	36	0.817328	1.8417	0	0.005629	0.098	7674	tags=86%, list=14%, signal=100%
KEGG_PROSTATE_CANCER	KEGG_PROSTATE_CANCER	Details ...	89	0.568535	1.84069	0.002012	0.005521	0.098	14781	tags=63%, list=27%, signal=86%
KEGG_ADHERENS_JUNCTION	KEGG_ADHERENS_JUNCTION	Details ...	73	0.629121	1.83579	0	0.005996	0.106	13875	tags=64%, list=25%, signal=86%
KEGG_BASAL_TRANSCRIPTION_FACTORS	KEGG_BASAL_TRANSCRIPTION_FACTORS	Details ...	35	0.669542	1.8274	0	0.006961	0.124	12031	tags=74%, list=22%, signal=95%
KEGG_MELANOGENESIS	KEGG_MELANOGENESIS	Details ...	101	0.544546	1.82709	0.001992	0.006874	0.125	10539	tags=46%, list=19%, signal=56%
KEGG_ACUTE_MYELOID_LEUKEMIA	KEGG_ACUTE_MYELOID_LEUKEMIA	Details ...	57	0.602283	1.82295	0	0.007148	0.131	13875	tags=67%, list=25%, signal=89%
KEGG_P53_SIGNALING_PATHWAY	KEGG_P53_SIGNALING_PATHWAY	Details ...	68	0.555536	1.82009	0	0.007341	0.136	9664	tags=47%, list=17%, signal=57%
KEGG_GLIOMA	KEGG_GLIOMA	Details ...	65	0.563796	1.8199	0.002	0.007214	0.136	12552	tags=55%, list=23%, signal=72%
KEGG_LONG_TERM_DEPRESSION	KEGG_LONG_TERM_DEPRESSION	Details ...	70	0.543706	1.81921	0	0.007151	0.136	13707	tags=54%, list=25%, signal=72%
KEGG_AXON_GUIDANCE	KEGG_AXON_GUIDANCE	Details ...	129	0.569421	1.81445	0	0.007413	0.141	9263	tags=45%, list=17%, signal=54%
KEGG_GLYCOSPHINGOLIPID_BIOSYNTHESIS_GANGLIO_SERIES	KEGG_GLYCOSPHINGOLIPID_BIOSYNTHESIS_GANGLIO_SERIES		15	0.68631	1.81112	0.006098	0.007549	0.144	11030	tags=73%, list=20%, signal=92%
KEGG_AMYOTROPHIC_LATERAL_SCLEROSIS_ALS	KEGG_AMYOTROPHIC_LATERAL_SCLEROSIS_ALS		53	0.523022	1.80434	0	0.008068	0.156	13702	tags=60%, list=25%, signal=80%
KEGG_GAP_JUNCTION	KEGG_GAP_JUNCTION		90	0.5694	1.80319	0	0.008115	0.158	12552	tags=57%, list=23%, signal=73%
KEGG_LEISHMANIA_INFECTION	KEGG_LEISHMANIA_INFECTION		70	0.661137	1.80307	0.008032	0.007988	0.158	12951	tags=76%, list=23%, signal=99%
KEGG_BASE_EXCISION_REPAIR	KEGG_BASE_EXCISION_REPAIR		35	0.688602	1.80166	0.002049	0.008061	0.16	8578	tags=63%, list=16%, signal=74%
KEGG_NON_SMALL_CELL_LUNG_CANCER	KEGG_NON_SMALL_CELL_LUNG_CANCER		54	0.601744	1.79981	0	0.008059	0.162	15960	tags=72%, list=29%, signal=101%
KEGG_ANTIGEN_PROCESSING_AND_PRESENTATION	KEGG_ANTIGEN_PROCESSING_AND_PRESENTATION		81	0.642407	1.77973	0.008032	0.010152	0.194	12946	tags=60%, list=23%, signal=79%
KEGG_CHEMOKINE_SIGNALING_PATHWAY	KEGG_CHEMOKINE_SIGNALING_PATHWAY		188	0.549033	1.77534	0.004065	0.010317	0.202	14799	tags=60%, list=27%, signal=82%
KEGG_NATURAL_KILLER_CELL_MEDIATED_CYTOTOXICITY	KEGG_NATURAL_KILLER_CELL_MEDIATED_CYTOTOXICITY		132	0.569369	1.77445	0.006263	0.010207	0.203	12946	tags=56%, list=23%, signal=73%
KEGG_NOTCH_SIGNALING_PATHWAY	KEGG_NOTCH_SIGNALING_PATHWAY		47	0.610724	1.76455	0	0.011222	0.216	15282	tags=72%, list=28%, signal=100%
KEGG_MELANOMA	KEGG_MELANOMA		71	0.538109	1.76266	0.004211	0.011463	0.222	16046	tags=54%, list=29%, signal=75%
KEGG_REGULATION_OF_AUTOPHAGY	KEGG_REGULATION_OF_AUTOPHAGY		35	0.567088	1.76218	0.002083	0.011359	0.223	12504	tags=40%, list=23%, signal=52%
KEGG_LEUKOCYTE_TRANSENDOTHELIAL_MIGRATION	KEGG_LEUKOCYTE_TRANSENDOTHELIAL_MIGRATION		116	0.536601	1.76129	0.005917	0.011323	0.226	13982	tags=51%, list=25%, signal=68%
KEGG_ENDOMETRIAL_CANCER	KEGG_ENDOMETRIAL_CANCER		52	0.58204	1.75964	0.001992	0.011305	0.229	16434	tags=65%, list=30%, signal=93%
KEGG_DORSO_VENTRAL_AXIS_FORMATION	KEGG_DORSO_VENTRAL_AXIS_FORMATION		24	0.65035	1.74812	0.004	0.012587	0.249	13311	tags=63%, list=24%, signal=82%
KEGG_AMINO_SUGAR_AND_NUCLEOTIDE_SUGAR_METABOLISM	KEGG_AMINO_SUGAR_AND_NUCLEOTIDE_SUGAR_METABOLISM		43	0.556377	1.74372	0.002012	0.012996	0.257	12728	tags=58%, list=23%, signal=75%
KEGG_FOCAL_ADHESION	KEGG_FOCAL_ADHESION		199	0.54414	1.73856	0.010163	0.013734	0.271	16247	tags=59%, list=29%, signal=84%
KEGG_JAK_STAT_SIGNALING_PATHWAY	KEGG_JAK_STAT_SIGNALING_PATHWAY		155	0.504461	1.6856	0.006211	0.024497	0.394	15482	tags=52%, list=28%, signal=72%
KEGG_TGF_BETA_SIGNALING_PATHWAY	KEGG_TGF_BETA_SIGNALING_PATHWAY		85	0.539417	1.66911	0.008114	0.028058	0.426	16783	tags=61%, list=30%, signal=88%
KEGG_PRION_DISEASES	KEGG_PRION_DISEASES		35	0.525862	1.6568	0.015717	0.030952	0.456	8836	tags=51%, list=16%, signal=61%
KEGG_VIRAL_MYOCARDITIS	KEGG_VIRAL_MYOCARDITIS		68	0.565126	1.65223	0.014	0.0319	0.469	12836	tags=53%, list=23%, signal=69%
KEGG_VASCULAR_SMOOTH_MUSCLE_CONTRACTION	KEGG_VASCULAR_SMOOTH_MUSCLE_CONTRACTION		115	0.478538	1.65101	0.022917	0.031878	0.473	12552	tags=45%, list=23%, signal=58%
KEGG_HUNTINGTONS_DISEASE	KEGG_HUNTINGTONS_DISEASE		180	0.497113	1.64987	0.023033	0.031729	0.474	15401	tags=52%, list=28%, signal=71%
KEGG_RNA_POLYMERASE	KEGG_RNA_POLYMERASE		29	0.641948	1.64973	0.006211	0.031446	0.476	17459	tags=86%, list=32%, signal=126%
KEGG_ETHER_LIPID_METABOLISM	KEGG_ETHER_LIPID_METABOLISM		33	0.518923	1.64947	0.006224	0.031222	0.476	15002	tags=48%, list=27%, signal=67%
KEGG_PROTEIN_EXPORT	KEGG_PROTEIN_EXPORT		24	0.631935	1.64745	0.024	0.031419	0.481	14354	tags=67%, list=26%, signal=90%
KEGG_THYROID_CANCER	KEGG_THYROID_CANCER		29	0.591762	1.63615	0.012048	0.033986	0.504	7567	tags=48%, list=14%, signal=56%
KEGG_GLYCOSYLPHOSPHATIDYLINOSITOL_GPI_ANCHOR_BIOSYNTHESIS	KEGG_GLYCOSYLPHOSPHATIDYLINOSITOL_GPI_ANCHOR_BIOSYNTHESIS		25	0.589659	1.58462	0.032129	0.050214	0.62	11675	tags=64%, list=21%, signal=81%
KEGG_GLYCOSAMINOGLYCAN_BIOSYNTHESIS_CHONDROITIN_SULFATE	KEGG_GLYCOSAMINOGLYCAN_BIOSYNTHESIS_CHONDROITIN_SULFATE		22	0.599867	1.58375	0.028	0.049946	0.622	13415	tags=64%, list=24%, signal=84%
KEGG_HEDGEHOG_SIGNALING_PATHWAY	KEGG_HEDGEHOG_SIGNALING_PATHWAY		56	0.519749	1.58115	0.013944	0.050427	0.627	11971	tags=41%, list=22%, signal=52%
KEGG_GLYCOSPHINGOLIPID_BIOSYNTHESIS_LACTO_AND_NEOLACTO_SERIES	KEGG_GLYCOSPHINGOLIPID_BIOSYNTHESIS_LACTO_AND_NEOLACTO_SERIES		26	0.532862	1.58052	0.020747	0.050108	0.628	15016	tags=62%, list=27%, signal=84%
KEGG_SPHINGOLIPID_METABOLISM	KEGG_SPHINGOLIPID_METABOLISM		39	0.533961	1.57521	0.028958	0.051458	0.638	9948	tags=44%, list=18%, signal=53%
KEGG_PROTEASOME	KEGG_PROTEASOME		46	0.614312	1.56767	0.069444	0.05355	0.657	10985	tags=59%, list=20%, signal=73%
KEGG_HEMATOPOIETIC_CELL_LINEAGE	KEGG_HEMATOPOIETIC_CELL_LINEAGE		85	0.542296	1.56666	0.039095	0.053458	0.658	15052	tags=59%, list=27%, signal=81%
KEGG_OTHER_GLYCAN_DEGRADATION	KEGG_OTHER_GLYCAN_DEGRADATION		16	0.585489	1.55883	0.044355	0.05592	0.675	15385	tags=56%, list=28%, signal=78%
KEGG_RIBOFLAVIN_METABOLISM	KEGG_RIBOFLAVIN_METABOLISM		16	0.580378	1.55045	0.027881	0.058486	0.692	18846	tags=75%, list=34%, signal=114%
KEGG_FRUCTOSE_AND_MANNOSE_METABOLISM	KEGG_FRUCTOSE_AND_MANNOSE_METABOLISM		33	0.483904	1.54511	0.02008	0.059954	0.699	12728	tags=58%, list=23%, signal=75%
KEGG_TYPE_II_DIABETES_MELLITUS	KEGG_TYPE_II_DIABETES_MELLITUS		47	0.482755	1.54172	0.031185	0.060614	0.701	12774	tags=47%, list=23%, signal=61%
KEGG_ALZHEIMERS_DISEASE	KEGG_ALZHEIMERS_DISEASE		165	0.45799	1.53713	0.05814	0.061935	0.708	12927	tags=43%, list=23%, signal=56%
KEGG_INTESTINAL_IMMUNE_NETWORK_FOR_IGA_PRODUCTION	KEGG_INTESTINAL_IMMUNE_NETWORK_FOR_IGA_PRODUCTION		46	0.601103	1.53632	0.089613	0.061619	0.709	16652	tags=72%, list=30%, signal=103%
KEGG_BASAL_CELL_CARCINOMA	KEGG_BASAL_CELL_CARCINOMA		55	0.497979	1.53621	0.023904	0.061034	0.709	11386	tags=40%, list=21%, signal=50%
KEGG_GLYCOSAMINOGLYCAN_BIOSYNTHESIS_KERATAN_SULFATE	KEGG_GLYCOSAMINOGLYCAN_BIOSYNTHESIS_KERATAN_SULFATE		15	0.587046	1.5174	0.057471	0.068701	0.743	14904	tags=67%, list=27%, signal=91%
KEGG_CYTOKINE_CYTOKINE_RECEPTOR_INTERACTION	KEGG_CYTOKINE_CYTOKINE_RECEPTOR_INTERACTION		264	0.453576	1.51647	0.05428	0.068552	0.745	21732	tags=64%, list=39%, signal=105%
KEGG_SELENOAMINO_ACID_METABOLISM	KEGG_SELENOAMINO_ACID_METABOLISM		26	0.51113	1.51475	0.047431	0.068712	0.748	9397	tags=50%, list=17%, signal=60%
KEGG_TASTE_TRANSDUCTION	KEGG_TASTE_TRANSDUCTION		51	0.470826	1.51382	0.040984	0.068551	0.751	15296	tags=41%, list=28%, signal=57%
KEGG_PRIMARY_IMMUNODEFICIENCY	KEGG_PRIMARY_IMMUNODEFICIENCY		35	0.64041	1.50844	0.10766	0.07049	0.756	12999	tags=71%, list=24%, signal=93%
KEGG_GLYCOSAMINOGLYCAN_BIOSYNTHESIS_HEPARAN_SULFATE	KEGG_GLYCOSAMINOGLYCAN_BIOSYNTHESIS_HEPARAN_SULFATE		26	0.540152	1.49441	0.047893	0.075812	0.778	13836	tags=58%, list=25%, signal=77%
KEGG_ARRHYTHMOGENIC_RIGHT_VENTRICULAR_CARDIOMYOPATHY_ARVC	KEGG_ARRHYTHMOGENIC_RIGHT_VENTRICULAR_CARDIOMYOPATHY_ARVC		74	0.486388	1.48035	0.048583	0.081898	0.802	17728	tags=53%, list=32%, signal=77%
KEGG_HYPERTROPHIC_CARDIOMYOPATHY_HCM	KEGG_HYPERTROPHIC_CARDIOMYOPATHY_HCM		83	0.468319	1.46641	0.05102	0.08792	0.826	21662	tags=61%, list=39%, signal=101%
KEGG_CALCIUM_SIGNALING_PATHWAY	KEGG_CALCIUM_SIGNALING_PATHWAY		177	0.402966	1.46183	0.051793	0.08941	0.838	20260	tags=55%, list=37%, signal=86%
KEGG_TYPE_I_DIABETES_MELLITUS	KEGG_TYPE_I_DIABETES_MELLITUS		41	0.59667	1.45315	0.111111	0.092975	0.846	12836	tags=68%, list=23%, signal=89%
KEGG_DILATED_CARDIOMYOPATHY	KEGG_DILATED_CARDIOMYOPATHY		90	0.468646	1.44583	0.068041	0.096274	0.854	19099	tags=54%, list=35%, signal=83%
KEGG_CELL_ADHESION_MOLECULES_CAMS	KEGG_CELL_ADHESION_MOLECULES_CAMS		131	0.452563	1.43663	0.092	0.100282	0.863	17965	tags=53%, list=33%, signal=78%
KEGG_AUTOIMMUNE_THYROID_DISEASE	KEGG_AUTOIMMUNE_THYROID_DISEASE		50	0.538117	1.40338	0.158664	0.119677	0.895	14674	tags=48%, list=27%, signal=65%
KEGG_ECM_RECEPTOR_INTERACTION	KEGG_ECM_RECEPTOR_INTERACTION		84	0.450914	1.37544	0.13035	0.135916	0.917	16652	tags=48%, list=30%, signal=68%
KEGG_ASTHMA	KEGG_ASTHMA		28	0.53697	1.35214	0.18254	0.150439	0.929	14111	tags=57%, list=26%, signal=77%
KEGG_GLYCOSAMINOGLYCAN_DEGRADATION	KEGG_GLYCOSAMINOGLYCAN_DEGRADATION		21	0.478516	1.3294	0.133981	0.165013	0.943	16401	tags=57%, list=30%, signal=81%
KEGG_SYSTEMIC_LUPUS_ERYTHEMATOSUS	KEGG_SYSTEMIC_LUPUS_ERYTHEMATOSUS		135	0.393079	1.31542	0.148893	0.174212	0.95	13033	tags=36%, list=24%, signal=47%
KEGG_CYSTEINE_AND_METHIONINE_METABOLISM	KEGG_CYSTEINE_AND_METHIONINE_METABOLISM		34	0.419098	1.31445	0.134503	0.173538	0.951	4876	tags=35%, list=9%, signal=39%
KEGG_PENTOSE_PHOSPHATE_PATHWAY	KEGG_PENTOSE_PHOSPHATE_PATHWAY		27	0.44468	1.30912	0.14	0.176492	0.954	5077	tags=30%, list=9%, signal=33%
KEGG_ALLOGRAFT_REJECTION	KEGG_ALLOGRAFT_REJECTION		35	0.578859	1.30421	0.231092	0.178701	0.954	14674	tags=71%, list=27%, signal=97%
KEGG_O_GLYCAN_BIOSYNTHESIS	KEGG_O_GLYCAN_BIOSYNTHESIS		30	0.478505	1.30234	0.165657	0.178718	0.955	13668	tags=53%, list=25%, signal=71%
KEGG_GRAFT_VERSUS_HOST_DISEASE	KEGG_GRAFT_VERSUS_HOST_DISEASE		37	0.589212	1.27927	0.248936	0.19518	0.964	12946	tags=68%, list=23%, signal=88%
KEGG_ONE_CARBON_POOL_BY_FOLATE	KEGG_ONE_CARBON_POOL_BY_FOLATE		17	0.443144	1.27554	0.160542	0.196663	0.966	2568	tags=29%, list=5%, signal=31%
KEGG_CARDIAC_MUSCLE_CONTRACTION	KEGG_CARDIAC_MUSCLE_CONTRACTION		78	0.388644	1.27293	0.178236	0.197	0.967	21726	tags=54%, list=39%, signal=89%
KEGG_ALDOSTERONE_REGULATED_SODIUM_REABSORPTION	KEGG_ALDOSTERONE_REGULATED_SODIUM_REABSORPTION		42	0.399247	1.27194	0.134694	0.196112	0.967	15352	tags=45%, list=28%, signal=63%
KEGG_GLYCEROLIPID_METABOLISM	KEGG_GLYCEROLIPID_METABOLISM		49	0.359497	1.27041	0.127572	0.195626	0.969	14218	tags=41%, list=26%, signal=55%
KEGG_RIBOSOME	KEGG_RIBOSOME		87	0.608995	1.26772	0.30099	0.19621	0.97	18571	tags=85%, list=34%, signal=128%
KEGG_LYSINE_DEGRADATION	KEGG_LYSINE_DEGRADATION		44	0.420399	1.25121	0.215292	0.207473	0.976	6765	tags=41%, list=12%, signal=47%
KEGG_GLUTATHIONE_METABOLISM	KEGG_GLUTATHIONE_METABOLISM		49	0.377757	1.24689	0.167665	0.20932	0.977	5143	tags=22%, list=9%, signal=25%
KEGG_GLYCOLYSIS_GLUCONEOGENESIS	KEGG_GLYCOLYSIS_GLUCONEOGENESIS		62	0.342809	1.13983	0.269685	0.304482	0.999	6035	tags=27%, list=11%, signal=31%
KEGG_GALACTOSE_METABOLISM	KEGG_GALACTOSE_METABOLISM		26	0.366033	1.12922	0.280392	0.312691	0.999	12493	tags=35%, list=23%, signal=45%
KEGG_ADIPOCYTOKINE_SIGNALING_PATHWAY	KEGG_ADIPOCYTOKINE_SIGNALING_PATHWAY		67	0.318431	1.11093	0.307217	0.328908	1	15279	tags=42%, list=28%, signal=58%
KEGG_PARKINSONS_DISEASE	KEGG_PARKINSONS_DISEASE		128	0.356938	1.07553	0.369888	0.363186	1	11693	tags=30%, list=21%, signal=38%
KEGG_NEUROACTIVE_LIGAND_RECEPTOR_INTERACTION	KEGG_NEUROACTIVE_LIGAND_RECEPTOR_INTERACTION		271	0.284654	1.07377	0.300626	0.362465	1	22201	tags=48%, list=40%, signal=80%
KEGG_NICOTINATE_AND_NICOTINAMIDE_METABOLISM	KEGG_NICOTINATE_AND_NICOTINAMIDE_METABOLISM		24	0.344754	1.03748	0.41502	0.400777	1	14919	tags=38%, list=27%, signal=51%
KEGG_OXIDATIVE_PHOSPHORYLATION	KEGG_OXIDATIVE_PHOSPHORYLATION		131	0.352868	1.01947	0.444657	0.418202	1	19732	tags=47%, list=36%, signal=73%
KEGG_PANTOTHENATE_AND_COA_BIOSYNTHESIS	KEGG_PANTOTHENATE_AND_COA_BIOSYNTHESIS		16	0.328443	0.918183	0.582822	0.536998	1	8452	tags=38%, list=15%, signal=44%
KEGG_TERPENOID_BACKBONE_BIOSYNTHESIS	KEGG_TERPENOID_BACKBONE_BIOSYNTHESIS		15	0.372907	0.892313	0.591919	0.568732	1	8921	tags=27%, list=16%, signal=32%
KEGG_OLFACTORY_TRANSDUCTION	KEGG_OLFACTORY_TRANSDUCTION		383	0.188247	0.884088	0.761616	0.574905	1	35803	tags=45%, list=65%, signal=128%
KEGG_RENIN_ANGIOTENSIN_SYSTEM	KEGG_RENIN_ANGIOTENSIN_SYSTEM		17	0.262562	0.655455	0.890196	0.873799	1	10316	tags=24%, list=19%, signal=29%
KEGG_MATURITY_ONSET_DIABETES_OF_THE_YOUNG	KEGG_MATURITY_ONSET_DIABETES_OF_THE_YOUNG		25	0.214444	0.615595	0.946	0.910722	1	6606	tags=16%, list=12%, signal=18%
KEGG_ALPHA_LINOLENIC_ACID_METABOLISM	KEGG_ALPHA_LINOLENIC_ACID_METABOLISM		19	0.200093	0.592841	0.980687	0.924832	1	13575	tags=26%, list=25%, signal=35%
