# Supplementary material for: Identifying Apoptosis-Related Transcriptomic Aberrations and Revealing Clinical Relevance as Diagnostic and Prognostic Biomarker in Hepatocellular Carcinoma
Source: Front Oncol. 2021 Feb 18;10:519180. doi: 10.3389/fonc.2020.519180 (PMC7931692; doi:10.3389/fonc.2020.519180)
Supplement: Supplementary Table 4 — Underlying signal pathway in HCC regulated by CSE1L determined by GSEA analysis [file Table_4.xlsx]

## Sheet: negatively signaling pathways
gene	CSE1L
NAME	GS<br> follow link to MSigDB	GS DETAILS	SIZE	ES	NES	NOM p-val	FDR q-val	FWER p-val	RANK AT MAX	LEADING EDGE
KEGG_OOCYTE_MEIOSIS	KEGG_OOCYTE_MEIOSIS	Details ...	112	0.667076	2.203	0	0	0	8898	tags=59%, list=16%, signal=70%
KEGG_ENDOCYTOSIS	KEGG_ENDOCYTOSIS	Details ...	181	0.643909	2.16709	0	0.000966	0.001	10522	tags=60%, list=19%, signal=73%
KEGG_AMINOACYL_TRNA_BIOSYNTHESIS	KEGG_AMINOACYL_TRNA_BIOSYNTHESIS	Details ...	41	0.753484	2.05209	0	0.00442655	0.008	9410	tags=76%, list=17%, signal=91%
KEGG_PATHWAYS_IN_CANCER	KEGG_PATHWAYS_IN_CANCER	Details ...	325	0.589573	2.04815	0	0.00359491	0.009	14352	tags=59%, list=26%, signal=80%
KEGG_PURINE_METABOLISM	KEGG_PURINE_METABOLISM	Details ...	158	0.568179	2.0423	0	0.00329652	0.01	9424	tags=47%, list=17%, signal=56%
KEGG_VEGF_SIGNALING_PATHWAY	KEGG_VEGF_SIGNALING_PATHWAY	Details ...	76	0.60725	2.04205	0	0.0027471	0.01	12552	tags=61%, list=23%, signal=78%
KEGG_UBIQUITIN_MEDIATED_PROTEOLYSIS	KEGG_UBIQUITIN_MEDIATED_PROTEOLYSIS	Details ...	134	0.665332	2.03432	0	0.00282189	0.012	8427	tags=59%, list=15%, signal=69%
KEGG_FC_GAMMA_R_MEDIATED_PHAGOCYTOSIS	KEGG_FC_GAMMA_R_MEDIATED_PHAGOCYTOSIS	Details ...	96	0.679454	2.03119	0	0.00246915	0.012	9386	tags=67%, list=17%, signal=80%
KEGG_PROGESTERONE_MEDIATED_OOCYTE_MATURATION	KEGG_PROGESTERONE_MEDIATED_OOCYTE_MATURATION	Details ...	85	0.633143	2.02639	0	0.0021948	0.012	12676	tags=66%, list=23%, signal=85%
KEGG_FC_EPSILON_RI_SIGNALING_PATHWAY	KEGG_FC_EPSILON_RI_SIGNALING_PATHWAY	Details ...	79	0.607954	2.00389	0	0.00351732	0.019	12676	tags=59%, list=23%, signal=77%
KEGG_RNA_DEGRADATION	KEGG_RNA_DEGRADATION	Details ...	59	0.702411	1.99807	0	0.00372236	0.021	10397	tags=73%, list=19%, signal=90%
KEGG_NEUROTROPHIN_SIGNALING_PATHWAY	KEGG_NEUROTROPHIN_SIGNALING_PATHWAY	Details ...	126	0.637769	1.99795	0	0.00341217	0.021	12676	tags=67%, list=23%, signal=87%
KEGG_MISMATCH_REPAIR	KEGG_MISMATCH_REPAIR	Details ...	23	0.837161	1.98941	0	0.00417429	0.025	7674	tags=83%, list=14%, signal=96%
KEGG_GNRH_SIGNALING_PATHWAY	KEGG_GNRH_SIGNALING_PATHWAY	Details ...	101	0.596993	1.98838	0	0.00387613	0.025	12676	tags=56%, list=23%, signal=73%
KEGG_CELL_CYCLE	KEGG_CELL_CYCLE	Details ...	124	0.695814	1.98594	0.00200401	0.00373689	0.026	9664	tags=71%, list=17%, signal=86%
KEGG_MTOR_SIGNALING_PATHWAY	KEGG_MTOR_SIGNALING_PATHWAY	Details ...	52	0.645839	1.98263	0	0.00394426	0.03	12504	tags=71%, list=23%, signal=92%
KEGG_PYRIMIDINE_METABOLISM	KEGG_PYRIMIDINE_METABOLISM	Details ...	98	0.607229	1.98259	0	0.00371224	0.03	9639	tags=58%, list=17%, signal=70%
KEGG_MAPK_SIGNALING_PATHWAY	KEGG_MAPK_SIGNALING_PATHWAY	Details ...	267	0.550486	1.97307	0	0.00379634	0.032	12804	tags=53%, list=23%, signal=69%
KEGG_SPLICEOSOME	KEGG_SPLICEOSOME	Details ...	127	0.758435	1.97148	0	0.00369963	0.033	10070	tags=83%, list=18%, signal=102%
KEGG_REGULATION_OF_ACTIN_CYTOSKELETON	KEGG_REGULATION_OF_ACTIN_CYTOSKELETON	Details ...	213	0.589686	1.97138	0	0.00358615	0.034	6889	tags=43%, list=12%, signal=49%
KEGG_PANCREATIC_CANCER	KEGG_PANCREATIC_CANCER	Details ...	70	0.66324	1.95496	0	0.00454034	0.042	14737	tags=77%, list=27%, signal=105%
KEGG_PATHOGENIC_ESCHERICHIA_COLI_INFECTION	KEGG_PATHOGENIC_ESCHERICHIA_COLI_INFECTION	Details ...	56	0.67267	1.95476	0.00198807	0.00443714	0.042	9284	tags=66%, list=17%, signal=79%
KEGG_TOLL_LIKE_RECEPTOR_SIGNALING_PATHWAY	KEGG_TOLL_LIKE_RECEPTOR_SIGNALING_PATHWAY	Details ...	102	0.61136	1.9458	0	0.00482277	0.046	13696	tags=60%, list=25%, signal=79%
KEGG_VASOPRESSIN_REGULATED_WATER_REABSORPTION	KEGG_VASOPRESSIN_REGULATED_WATER_REABSORPTION	Details ...	44	0.660577	1.94538	0	0.00462182	0.046	15401	tags=73%, list=28%, signal=101%
KEGG_RENAL_CELL_CARCINOMA	KEGG_RENAL_CELL_CARCINOMA	Details ...	70	0.639724	1.94027	0	0.00480268	0.051	14737	tags=74%, list=27%, signal=101%
KEGG_COLORECTAL_CANCER	KEGG_COLORECTAL_CANCER	Details ...	62	0.65236	1.93369	0	0.0055958	0.059	13875	tags=69%, list=25%, signal=92%
KEGG_EPITHELIAL_CELL_SIGNALING_IN_HELICOBACTER_PYLORI_INFECTION	KEGG_EPITHELIAL_CELL_SIGNALING_IN_HELICOBACTER_PYLORI_INFECTION	Details ...	68	0.614955	1.92847	0	0.00559874	0.061	14160	tags=68%, list=26%, signal=91%
KEGG_APOPTOSIS	KEGG_APOPTOSIS	Details ...	87	0.615787	1.92669	0	0.00570508	0.065	14737	tags=70%, list=27%, signal=95%
KEGG_WNT_SIGNALING_PATHWAY	KEGG_WNT_SIGNALING_PATHWAY	Details ...	150	0.580693	1.91905	0	0.00631647	0.068	13875	tags=55%, list=25%, signal=74%
KEGG_PHOSPHATIDYLINOSITOL_SIGNALING_SYSTEM	KEGG_PHOSPHATIDYLINOSITOL_SIGNALING_SYSTEM	Details ...	76	0.621026	1.90889	0	0.00739123	0.076	12602	tags=64%, list=23%, signal=83%
KEGG_T_CELL_RECEPTOR_SIGNALING_PATHWAY	KEGG_T_CELL_RECEPTOR_SIGNALING_PATHWAY	Details ...	108	0.654904	1.90663	0	0.00732241	0.077	12552	tags=70%, list=23%, signal=91%
KEGG_LYSOSOME	KEGG_LYSOSOME	Details ...	121	0.585637	1.90642	0	0.00709359	0.077	12172	tags=60%, list=22%, signal=76%
KEGG_NUCLEOTIDE_EXCISION_REPAIR	KEGG_NUCLEOTIDE_EXCISION_REPAIR	Details ...	44	0.685638	1.90192	0	0.00726084	0.081	9423	tags=64%, list=17%, signal=77%
KEGG_SNARE_INTERACTIONS_IN_VESICULAR_TRANSPORT	KEGG_SNARE_INTERACTIONS_IN_VESICULAR_TRANSPORT	Details ...	38	0.640478	1.90044	0.00198413	0.00714095	0.083	11116	tags=63%, list=20%, signal=79%
KEGG_HOMOLOGOUS_RECOMBINATION	KEGG_HOMOLOGOUS_RECOMBINATION	Details ...	28	0.77097	1.89944	0.00204918	0.00698799	0.083	6968	tags=71%, list=13%, signal=82%
KEGG_VIBRIO_CHOLERAE_INFECTION	KEGG_VIBRIO_CHOLERAE_INFECTION	Details ...	54	0.61313	1.88649	0	0.00789871	0.092	8691	tags=56%, list=16%, signal=66%
KEGG_CHRONIC_MYELOID_LEUKEMIA	KEGG_CHRONIC_MYELOID_LEUKEMIA	Details ...	73	0.63567	1.88497	0	0.0078489	0.093	14737	tags=73%, list=27%, signal=99%
KEGG_BASAL_TRANSCRIPTION_FACTORS	KEGG_BASAL_TRANSCRIPTION_FACTORS	Details ...	35	0.669542	1.87954	0	0.00814887	0.094	12031	tags=74%, list=22%, signal=95%
KEGG_NOD_LIKE_RECEPTOR_SIGNALING_PATHWAY	KEGG_NOD_LIKE_RECEPTOR_SIGNALING_PATHWAY	Details ...	62	0.641138	1.86892	0	0.00904239	0.101	12729	tags=74%, list=23%, signal=96%
KEGG_BASE_EXCISION_REPAIR	KEGG_BASE_EXCISION_REPAIR	Details ...	35	0.688602	1.86748	0	0.00897446	0.102	8578	tags=63%, list=16%, signal=74%
KEGG_SMALL_CELL_LUNG_CANCER	KEGG_SMALL_CELL_LUNG_CANCER	Details ...	84	0.612568	1.86582	0	0.00883111	0.102	12787	tags=62%, list=23%, signal=80%
KEGG_N_GLYCAN_BIOSYNTHESIS	KEGG_N_GLYCAN_BIOSYNTHESIS	Details ...	46	0.626207	1.86566	0	0.00868058	0.102	13515	tags=63%, list=24%, signal=83%
KEGG_MELANOGENESIS	KEGG_MELANOGENESIS	Details ...	101	0.544546	1.86213	0	0.00869479	0.104	10539	tags=46%, list=19%, signal=56%
KEGG_ADHERENS_JUNCTION	KEGG_ADHERENS_JUNCTION	Details ...	73	0.629121	1.86113	0.0019305	0.00862479	0.105	13875	tags=64%, list=25%, signal=86%
KEGG_INSULIN_SIGNALING_PATHWAY	KEGG_INSULIN_SIGNALING_PATHWAY	Details ...	137	0.524426	1.8603	0	0.00843312	0.105	13607	tags=57%, list=25%, signal=75%
KEGG_RIG_I_LIKE_RECEPTOR_SIGNALING_PATHWAY	KEGG_RIG_I_LIKE_RECEPTOR_SIGNALING_PATHWAY	Details ...	71	0.588635	1.85971	0	0.0082498	0.105	13772	tags=56%, list=25%, signal=75%
KEGG_ERBB_SIGNALING_PATHWAY	KEGG_ERBB_SIGNALING_PATHWAY	Details ...	87	0.586694	1.85838	0	0.00820726	0.106	12676	tags=60%, list=23%, signal=77%
KEGG_LONG_TERM_POTENTIATION	KEGG_LONG_TERM_POTENTIATION	Details ...	70	0.566909	1.85834	0	0.00803628	0.106	15306	tags=61%, list=28%, signal=85%
KEGG_DNA_REPLICATION	KEGG_DNA_REPLICATION	Details ...	36	0.817328	1.85729	0.00423729	0.00787227	0.106	7674	tags=86%, list=14%, signal=100%
KEGG_BLADDER_CANCER	KEGG_BLADDER_CANCER	Details ...	42	0.618634	1.85291	0.00195695	0.00793613	0.109	11339	tags=57%, list=21%, signal=72%
KEGG_INOSITOL_PHOSPHATE_METABOLISM	KEGG_INOSITOL_PHOSPHATE_METABOLISM	Details ...	54	0.628944	1.84892	0.00391389	0.00813504	0.113	11583	tags=65%, list=21%, signal=82%
KEGG_P53_SIGNALING_PATHWAY	KEGG_P53_SIGNALING_PATHWAY	Details ...	68	0.555536	1.84594	0	0.00826361	0.115	9664	tags=47%, list=17%, signal=57%
KEGG_TIGHT_JUNCTION	KEGG_TIGHT_JUNCTION	Details ...	132	0.5347	1.84432	0	0.00823426	0.115	11168	tags=44%, list=20%, signal=55%
KEGG_GLYCOSPHINGOLIPID_BIOSYNTHESIS_GANGLIO_SERIES	KEGG_GLYCOSPHINGOLIPID_BIOSYNTHESIS_GANGLIO_SERIES	Details ...	15	0.68631	1.84123	0.00408998	0.00839883	0.119	11030	tags=73%, list=20%, signal=92%
KEGG_GLYCEROPHOSPHOLIPID_METABOLISM	KEGG_GLYCEROPHOSPHOLIPID_METABOLISM	Details ...	77	0.521383	1.83783	0	0.00866286	0.127	13634	tags=56%, list=25%, signal=74%
KEGG_AMYOTROPHIC_LATERAL_SCLEROSIS_ALS	KEGG_AMYOTROPHIC_LATERAL_SCLEROSIS_ALS	Details ...	53	0.523022	1.83555	0	0.00888421	0.134	13702	tags=60%, list=25%, signal=80%
KEGG_ACUTE_MYELOID_LEUKEMIA	KEGG_ACUTE_MYELOID_LEUKEMIA	Details ...	57	0.602283	1.8332	0	0.00900276	0.137	13875	tags=67%, list=25%, signal=89%
KEGG_NON_SMALL_CELL_LUNG_CANCER	KEGG_NON_SMALL_CELL_LUNG_CANCER	Details ...	54	0.601743	1.83157	0.00198413	0.00899238	0.141	15960	tags=72%, list=29%, signal=101%
KEGG_PROSTATE_CANCER	KEGG_PROSTATE_CANCER	Details ...	89	0.568535	1.83098	0.00194175	0.00887933	0.141	14781	tags=63%, list=27%, signal=86%
KEGG_AXON_GUIDANCE	KEGG_AXON_GUIDANCE	Details ...	129	0.569421	1.82881	0.00191939	0.00900587	0.144	9263	tags=45%, list=17%, signal=54%
KEGG_LEISHMANIA_INFECTION	KEGG_LEISHMANIA_INFECTION		70	0.661137	1.82394	0.00628931	0.0093689	0.15	12951	tags=76%, list=23%, signal=99%
KEGG_B_CELL_RECEPTOR_SIGNALING_PATHWAY	KEGG_B_CELL_RECEPTOR_SIGNALING_PATHWAY		75	0.639187	1.81167	0.00209644	0.0103666	0.164	13067	tags=68%, list=24%, signal=89%
KEGG_CYTOSOLIC_DNA_SENSING_PATHWAY	KEGG_CYTOSOLIC_DNA_SENSING_PATHWAY		55	0.606091	1.80488	0.00212766	0.0109601	0.172	16480	tags=60%, list=30%, signal=85%
KEGG_GLIOMA	KEGG_GLIOMA		65	0.563796	1.80425	0.00198807	0.0108581	0.173	12552	tags=55%, list=23%, signal=72%
KEGG_AMINO_SUGAR_AND_NUCLEOTIDE_SUGAR_METABOLISM	KEGG_AMINO_SUGAR_AND_NUCLEOTIDE_SUGAR_METABOLISM		43	0.556377	1.80396	0.00801603	0.0107333	0.173	12728	tags=58%, list=23%, signal=75%
KEGG_LONG_TERM_DEPRESSION	KEGG_LONG_TERM_DEPRESSION		70	0.543706	1.80271	0.002	0.0107663	0.174	13707	tags=54%, list=25%, signal=72%
KEGG_GAP_JUNCTION	KEGG_GAP_JUNCTION		90	0.5694	1.80126	0.00390625	0.0107522	0.176	12552	tags=57%, list=23%, signal=73%
KEGG_ANTIGEN_PROCESSING_AND_PRESENTATION	KEGG_ANTIGEN_PROCESSING_AND_PRESENTATION		81	0.642407	1.79978	0.0273109	0.0107439	0.179	12946	tags=60%, list=23%, signal=79%
KEGG_MELANOMA	KEGG_MELANOMA		71	0.538109	1.79377	0	0.0114113	0.184	16046	tags=54%, list=29%, signal=75%
KEGG_NATURAL_KILLER_CELL_MEDIATED_CYTOTOXICITY	KEGG_NATURAL_KILLER_CELL_MEDIATED_CYTOTOXICITY		132	0.569369	1.79151	0.00838574	0.0116097	0.19	12946	tags=56%, list=23%, signal=73%
KEGG_REGULATION_OF_AUTOPHAGY	KEGG_REGULATION_OF_AUTOPHAGY		35	0.567088	1.74767	0.00632911	0.0169259	0.265	12504	tags=40%, list=23%, signal=52%
KEGG_CHEMOKINE_SIGNALING_PATHWAY	KEGG_CHEMOKINE_SIGNALING_PATHWAY		188	0.549033	1.74676	0.0143443	0.0168368	0.269	14799	tags=60%, list=27%, signal=82%
KEGG_NOTCH_SIGNALING_PATHWAY	KEGG_NOTCH_SIGNALING_PATHWAY		47	0.610724	1.7375	0.00386847	0.0180433	0.287	15282	tags=72%, list=28%, signal=100%
KEGG_FOCAL_ADHESION	KEGG_FOCAL_ADHESION		199	0.54414	1.73508	0.00380228	0.0181017	0.289	16247	tags=59%, list=29%, signal=84%
KEGG_DORSO_VENTRAL_AXIS_FORMATION	KEGG_DORSO_VENTRAL_AXIS_FORMATION		24	0.65035	1.72108	0.00383877	0.0200504	0.318	13311	tags=63%, list=24%, signal=82%
KEGG_ENDOMETRIAL_CANCER	KEGG_ENDOMETRIAL_CANCER		52	0.58204	1.72086	0.00796813	0.019908	0.319	16434	tags=65%, list=30%, signal=93%
KEGG_LEUKOCYTE_TRANSENDOTHELIAL_MIGRATION	KEGG_LEUKOCYTE_TRANSENDOTHELIAL_MIGRATION		116	0.536601	1.72083	0.00584795	0.0196494	0.319	13982	tags=51%, list=25%, signal=68%
KEGG_RNA_POLYMERASE	KEGG_RNA_POLYMERASE		29	0.641948	1.71457	0.00393701	0.0203987	0.326	17459	tags=86%, list=32%, signal=126%
KEGG_PROTEIN_EXPORT	KEGG_PROTEIN_EXPORT		24	0.631935	1.71334	0.0103093	0.0202993	0.328	14354	tags=67%, list=26%, signal=90%
KEGG_HUNTINGTONS_DISEASE	KEGG_HUNTINGTONS_DISEASE		180	0.497113	1.71315	0.0194932	0.0200783	0.328	15401	tags=52%, list=28%, signal=71%
KEGG_THYROID_CANCER	KEGG_THYROID_CANCER		29	0.591762	1.69334	0.0117417	0.0233352	0.366	7567	tags=48%, list=14%, signal=56%
KEGG_VIRAL_MYOCARDITIS	KEGG_VIRAL_MYOCARDITIS		68	0.565126	1.69149	0.0206186	0.0233504	0.367	12836	tags=53%, list=23%, signal=69%
KEGG_PRION_DISEASES	KEGG_PRION_DISEASES		35	0.525862	1.66969	0.016129	0.0281036	0.426	8836	tags=51%, list=16%, signal=61%
KEGG_JAK_STAT_SIGNALING_PATHWAY	KEGG_JAK_STAT_SIGNALING_PATHWAY		155	0.504461	1.66592	0.0040568	0.0287566	0.434	15482	tags=52%, list=28%, signal=72%
KEGG_TGF_BETA_SIGNALING_PATHWAY	KEGG_TGF_BETA_SIGNALING_PATHWAY		85	0.539417	1.64251	0.0171429	0.0336366	0.476	16783	tags=61%, list=30%, signal=88%
KEGG_ETHER_LIPID_METABOLISM	KEGG_ETHER_LIPID_METABOLISM		33	0.518923	1.626	0.0077821	0.0380416	0.513	15002	tags=48%, list=27%, signal=67%
KEGG_ALZHEIMERS_DISEASE	KEGG_ALZHEIMERS_DISEASE		165	0.45799	1.60941	0.0537849	0.0426791	0.548	12927	tags=43%, list=23%, signal=56%
KEGG_HEDGEHOG_SIGNALING_PATHWAY	KEGG_HEDGEHOG_SIGNALING_PATHWAY		56	0.519749	1.60653	0.0132827	0.0430275	0.554	11971	tags=41%, list=22%, signal=52%
KEGG_GLYCOSAMINOGLYCAN_BIOSYNTHESIS_CHONDROITIN_SULFATE	KEGG_GLYCOSAMINOGLYCAN_BIOSYNTHESIS_CHONDROITIN_SULFATE		22	0.599867	1.60037	0.025	0.044585	0.562	13415	tags=64%, list=24%, signal=84%
KEGG_PROTEASOME	KEGG_PROTEASOME		46	0.614312	1.59873	0.0542169	0.04449	0.563	10985	tags=59%, list=20%, signal=73%
KEGG_VASCULAR_SMOOTH_MUSCLE_CONTRACTION	KEGG_VASCULAR_SMOOTH_MUSCLE_CONTRACTION		115	0.478538	1.59674	0.029703	0.0447415	0.568	12552	tags=45%, list=23%, signal=58%
KEGG_SPHINGOLIPID_METABOLISM	KEGG_SPHINGOLIPID_METABOLISM		39	0.533961	1.59004	0.0245747	0.0468592	0.588	9948	tags=44%, list=18%, signal=53%
KEGG_GLYCOSYLPHOSPHATIDYLINOSITOL_GPI_ANCHOR_BIOSYNTHESIS	KEGG_GLYCOSYLPHOSPHATIDYLINOSITOL_GPI_ANCHOR_BIOSYNTHESIS		25	0.589659	1.57785	0.0213592	0.0504936	0.623	11675	tags=64%, list=21%, signal=81%
KEGG_HEMATOPOIETIC_CELL_LINEAGE	KEGG_HEMATOPOIETIC_CELL_LINEAGE		85	0.542296	1.57666	0.0538302	0.0504157	0.625	15052	tags=59%, list=27%, signal=81%
KEGG_RIBOFLAVIN_METABOLISM	KEGG_RIBOFLAVIN_METABOLISM		16	0.580378	1.57162	0.0271318	0.0517664	0.633	18846	tags=75%, list=34%, signal=114%
KEGG_TYPE_II_DIABETES_MELLITUS	KEGG_TYPE_II_DIABETES_MELLITUS		47	0.482755	1.56862	0.0248092	0.0524222	0.641	12774	tags=47%, list=23%, signal=61%
KEGG_GLYCOSPHINGOLIPID_BIOSYNTHESIS_LACTO_AND_NEOLACTO_SERIES	KEGG_GLYCOSPHINGOLIPID_BIOSYNTHESIS_LACTO_AND_NEOLACTO_SERIES		26	0.532862	1.5654	0.0253906	0.0530516	0.645	15016	tags=62%, list=27%, signal=84%
KEGG_BASAL_CELL_CARCINOMA	KEGG_BASAL_CELL_CARCINOMA		55	0.497979	1.54851	0.0152381	0.0587867	0.685	11386	tags=40%, list=21%, signal=50%
KEGG_FRUCTOSE_AND_MANNOSE_METABOLISM	KEGG_FRUCTOSE_AND_MANNOSE_METABOLISM		33	0.483904	1.54412	0.0396825	0.0599417	0.697	12728	tags=58%, list=23%, signal=75%
KEGG_INTESTINAL_IMMUNE_NETWORK_FOR_IGA_PRODUCTION	KEGG_INTESTINAL_IMMUNE_NETWORK_FOR_IGA_PRODUCTION		46	0.601103	1.54213	0.0858896	0.0602067	0.709	16652	tags=72%, list=30%, signal=103%
KEGG_SELENOAMINO_ACID_METABOLISM	KEGG_SELENOAMINO_ACID_METABOLISM		26	0.51113	1.53808	0.0433925	0.0612683	0.715	9397	tags=50%, list=17%, signal=60%
KEGG_CYTOKINE_CYTOKINE_RECEPTOR_INTERACTION	KEGG_CYTOKINE_CYTOKINE_RECEPTOR_INTERACTION		264	0.453576	1.52445	0.0514403	0.0665458	0.746	21732	tags=64%, list=39%, signal=105%
KEGG_OTHER_GLYCAN_DEGRADATION	KEGG_OTHER_GLYCAN_DEGRADATION		16	0.585489	1.52182	0.0385356	0.0667769	0.747	15385	tags=56%, list=28%, signal=78%
KEGG_TASTE_TRANSDUCTION	KEGG_TASTE_TRANSDUCTION		51	0.470826	1.50866	0.0319361	0.0718872	0.766	15296	tags=41%, list=28%, signal=57%
KEGG_TYPE_I_DIABETES_MELLITUS	KEGG_TYPE_I_DIABETES_MELLITUS		41	0.59667	1.50467	0.10828	0.0731798	0.779	12836	tags=68%, list=23%, signal=89%
KEGG_GLYCOSAMINOGLYCAN_BIOSYNTHESIS_HEPARAN_SULFATE	KEGG_GLYCOSAMINOGLYCAN_BIOSYNTHESIS_HEPARAN_SULFATE		26	0.540152	1.50459	0.0523256	0.0725437	0.779	13836	tags=58%, list=25%, signal=77%
KEGG_ARRHYTHMOGENIC_RIGHT_VENTRICULAR_CARDIOMYOPATHY_ARVC	KEGG_ARRHYTHMOGENIC_RIGHT_VENTRICULAR_CARDIOMYOPATHY_ARVC		74	0.486388	1.49687	0.0523256	0.0751856	0.786	17728	tags=53%, list=32%, signal=77%
KEGG_PRIMARY_IMMUNODEFICIENCY	KEGG_PRIMARY_IMMUNODEFICIENCY		35	0.64041	1.4836	0.0894309	0.0804623	0.813	12999	tags=71%, list=24%, signal=93%
KEGG_GLYCOSAMINOGLYCAN_BIOSYNTHESIS_KERATAN_SULFATE	KEGG_GLYCOSAMINOGLYCAN_BIOSYNTHESIS_KERATAN_SULFATE		15	0.587046	1.47138	0.0524345	0.086191	0.832	14904	tags=67%, list=27%, signal=91%
KEGG_HYPERTROPHIC_CARDIOMYOPATHY_HCM	KEGG_HYPERTROPHIC_CARDIOMYOPATHY_HCM		83	0.468319	1.46912	0.0457143	0.0866043	0.833	21662	tags=61%, list=39%, signal=101%
KEGG_DILATED_CARDIOMYOPATHY	KEGG_DILATED_CARDIOMYOPATHY		90	0.468646	1.46191	0.0539033	0.0895734	0.84	19099	tags=54%, list=35%, signal=83%
KEGG_CELL_ADHESION_MOLECULES_CAMS	KEGG_CELL_ADHESION_MOLECULES_CAMS		131	0.452563	1.4486	0.115152	0.095332	0.852	17965	tags=53%, list=33%, signal=78%
KEGG_CALCIUM_SIGNALING_PATHWAY	KEGG_CALCIUM_SIGNALING_PATHWAY		177	0.402966	1.44425	0.0532544	0.0970869	0.858	20260	tags=55%, list=37%, signal=86%
KEGG_AUTOIMMUNE_THYROID_DISEASE	KEGG_AUTOIMMUNE_THYROID_DISEASE		50	0.538117	1.43615	0.14597	0.100273	0.862	14674	tags=48%, list=27%, signal=65%
KEGG_ASTHMA	KEGG_ASTHMA		28	0.53697	1.38839	0.158458	0.127699	0.913	14111	tags=57%, list=26%, signal=77%
KEGG_GRAFT_VERSUS_HOST_DISEASE	KEGG_GRAFT_VERSUS_HOST_DISEASE		37	0.589212	1.37288	0.194154	0.136536	0.927	12946	tags=68%, list=23%, signal=88%
KEGG_ALLOGRAFT_REJECTION	KEGG_ALLOGRAFT_REJECTION		35	0.578859	1.36598	0.21308	0.140128	0.933	14674	tags=71%, list=27%, signal=97%
KEGG_ECM_RECEPTOR_INTERACTION	KEGG_ECM_RECEPTOR_INTERACTION		84	0.450914	1.34962	0.133843	0.149723	0.943	16652	tags=48%, list=30%, signal=68%
KEGG_CYSTEINE_AND_METHIONINE_METABOLISM	KEGG_CYSTEINE_AND_METHIONINE_METABOLISM		34	0.419098	1.34354	0.114345	0.152488	0.947	4876	tags=35%, list=9%, signal=39%
KEGG_GLYCOSAMINOGLYCAN_DEGRADATION	KEGG_GLYCOSAMINOGLYCAN_DEGRADATION		21	0.478516	1.34238	0.137597	0.152203	0.947	16401	tags=57%, list=30%, signal=81%
KEGG_PENTOSE_PHOSPHATE_PATHWAY	KEGG_PENTOSE_PHOSPHATE_PATHWAY		27	0.44468	1.31793	0.134969	0.167579	0.958	5077	tags=30%, list=9%, signal=33%
KEGG_O_GLYCAN_BIOSYNTHESIS	KEGG_O_GLYCAN_BIOSYNTHESIS		30	0.478504	1.29668	0.15	0.182034	0.966	13668	tags=53%, list=25%, signal=71%
KEGG_ONE_CARBON_POOL_BY_FOLATE	KEGG_ONE_CARBON_POOL_BY_FOLATE		17	0.443144	1.28797	0.150407	0.187032	0.969	2568	tags=29%, list=5%, signal=31%
KEGG_CARDIAC_MUSCLE_CONTRACTION	KEGG_CARDIAC_MUSCLE_CONTRACTION		78	0.388644	1.28108	0.148289	0.190515	0.972	21726	tags=54%, list=39%, signal=89%
KEGG_GLYCEROLIPID_METABOLISM	KEGG_GLYCEROLIPID_METABOLISM		49	0.359497	1.27894	0.124272	0.19078	0.973	14218	tags=41%, list=26%, signal=55%
KEGG_SYSTEMIC_LUPUS_ERYTHEMATOSUS	KEGG_SYSTEMIC_LUPUS_ERYTHEMATOSUS		135	0.393079	1.27547	0.192547	0.192061	0.976	13033	tags=36%, list=24%, signal=47%
KEGG_ALDOSTERONE_REGULATED_SODIUM_REABSORPTION	KEGG_ALDOSTERONE_REGULATED_SODIUM_REABSORPTION		42	0.399247	1.25975	0.156371	0.202758	0.98	15352	tags=45%, list=28%, signal=63%
KEGG_RIBOSOME	KEGG_RIBOSOME		87	0.608995	1.25489	0.295082	0.205409	0.981	18571	tags=85%, list=34%, signal=128%
KEGG_LYSINE_DEGRADATION	KEGG_LYSINE_DEGRADATION		44	0.420399	1.2525	0.208251	0.206038	0.981	6765	tags=41%, list=12%, signal=47%
KEGG_GLUTATHIONE_METABOLISM	KEGG_GLUTATHIONE_METABOLISM		49	0.377757	1.24718	0.18254	0.208808	0.981	5143	tags=22%, list=9%, signal=25%
KEGG_GLYCOLYSIS_GLUCONEOGENESIS	KEGG_GLYCOLYSIS_GLUCONEOGENESIS		62	0.342809	1.17944	0.267308	0.264825	0.991	6035	tags=27%, list=11%, signal=31%
KEGG_GALACTOSE_METABOLISM	KEGG_GALACTOSE_METABOLISM		26	0.366033	1.14442	0.259557	0.295924	0.994	12493	tags=35%, list=23%, signal=45%
KEGG_ADIPOCYTOKINE_SIGNALING_PATHWAY	KEGG_ADIPOCYTOKINE_SIGNALING_PATHWAY		67	0.318431	1.10017	0.316306	0.337419	0.995	15279	tags=42%, list=28%, signal=58%
KEGG_PARKINSONS_DISEASE	KEGG_PARKINSONS_DISEASE		128	0.356938	1.08835	0.379098	0.346492	0.995	11693	tags=30%, list=21%, signal=38%
KEGG_NEUROACTIVE_LIGAND_RECEPTOR_INTERACTION	KEGG_NEUROACTIVE_LIGAND_RECEPTOR_INTERACTION		271	0.284654	1.08652	0.301181	0.345844	0.995	22201	tags=48%, list=40%, signal=80%
KEGG_NICOTINATE_AND_NICOTINAMIDE_METABOLISM	KEGG_NICOTINATE_AND_NICOTINAMIDE_METABOLISM		24	0.344754	1.04591	0.366534	0.385846	0.997	14919	tags=38%, list=27%, signal=51%
KEGG_OXIDATIVE_PHOSPHORYLATION	KEGG_OXIDATIVE_PHOSPHORYLATION		131	0.352868	1.02881	0.427403	0.401996	0.998	19732	tags=47%, list=36%, signal=73%
KEGG_PANTOTHENATE_AND_COA_BIOSYNTHESIS	KEGG_PANTOTHENATE_AND_COA_BIOSYNTHESIS		16	0.328443	0.929653	0.549587	0.521075	1	8452	tags=38%, list=15%, signal=44%
KEGG_TERPENOID_BACKBONE_BIOSYNTHESIS	KEGG_TERPENOID_BACKBONE_BIOSYNTHESIS		15	0.372907	0.923132	0.538775	0.526285	1	8921	tags=27%, list=16%, signal=32%
KEGG_OLFACTORY_TRANSDUCTION	KEGG_OLFACTORY_TRANSDUCTION		383	0.188247	0.869941	0.788462	0.591275	1	35803	tags=45%, list=65%, signal=128%
KEGG_RENIN_ANGIOTENSIN_SYSTEM	KEGG_RENIN_ANGIOTENSIN_SYSTEM		17	0.262562	0.66537	0.900406	0.863433	1	10316	tags=24%, list=19%, signal=29%
KEGG_MATURITY_ONSET_DIABETES_OF_THE_YOUNG	KEGG_MATURITY_ONSET_DIABETES_OF_THE_YOUNG		25	0.214444	0.609168	0.962	0.918886	1	6606	tags=16%, list=12%, signal=18%
KEGG_ALPHA_LINOLENIC_ACID_METABOLISM	KEGG_ALPHA_LINOLENIC_ACID_METABOLISM		19	0.200093	0.581219	0.982143	0.93582	1	13575	tags=26%, list=25%, signal=35%

## Sheet: positvely signaling pathways
gene	CSE1L
NAME	GS<br> follow link to MSigDB	GS DETAILS	SIZE	ES	NES	NOM p-val	FDR q-val	FWER p-val	RANK AT MAX	LEADING EDGE
KEGG_OOCYTE_MEIOSIS	KEGG_OOCYTE_MEIOSIS	Details ...	112	0.667076	2.203	0	0	0	8898	tags=59%, list=16%, signal=70%
KEGG_ENDOCYTOSIS	KEGG_ENDOCYTOSIS	Details ...	181	0.643909	2.16709	0	0.000966	0.001	10522	tags=60%, list=19%, signal=73%
KEGG_AMINOACYL_TRNA_BIOSYNTHESIS	KEGG_AMINOACYL_TRNA_BIOSYNTHESIS	Details ...	41	0.753484	2.05209	0	0.00442655	0.008	9410	tags=76%, list=17%, signal=91%
KEGG_PATHWAYS_IN_CANCER	KEGG_PATHWAYS_IN_CANCER	Details ...	325	0.589573	2.04815	0	0.00359491	0.009	14352	tags=59%, list=26%, signal=80%
KEGG_PURINE_METABOLISM	KEGG_PURINE_METABOLISM	Details ...	158	0.568179	2.0423	0	0.00329652	0.01	9424	tags=47%, list=17%, signal=56%
KEGG_VEGF_SIGNALING_PATHWAY	KEGG_VEGF_SIGNALING_PATHWAY	Details ...	76	0.60725	2.04205	0	0.0027471	0.01	12552	tags=61%, list=23%, signal=78%
KEGG_UBIQUITIN_MEDIATED_PROTEOLYSIS	KEGG_UBIQUITIN_MEDIATED_PROTEOLYSIS	Details ...	134	0.665332	2.03432	0	0.00282189	0.012	8427	tags=59%, list=15%, signal=69%
KEGG_FC_GAMMA_R_MEDIATED_PHAGOCYTOSIS	KEGG_FC_GAMMA_R_MEDIATED_PHAGOCYTOSIS	Details ...	96	0.679454	2.03119	0	0.00246915	0.012	9386	tags=67%, list=17%, signal=80%
KEGG_PROGESTERONE_MEDIATED_OOCYTE_MATURATION	KEGG_PROGESTERONE_MEDIATED_OOCYTE_MATURATION	Details ...	85	0.633143	2.02639	0	0.0021948	0.012	12676	tags=66%, list=23%, signal=85%
KEGG_FC_EPSILON_RI_SIGNALING_PATHWAY	KEGG_FC_EPSILON_RI_SIGNALING_PATHWAY	Details ...	79	0.607954	2.00389	0	0.00351732	0.019	12676	tags=59%, list=23%, signal=77%
KEGG_RNA_DEGRADATION	KEGG_RNA_DEGRADATION	Details ...	59	0.702411	1.99807	0	0.00372236	0.021	10397	tags=73%, list=19%, signal=90%
KEGG_NEUROTROPHIN_SIGNALING_PATHWAY	KEGG_NEUROTROPHIN_SIGNALING_PATHWAY	Details ...	126	0.637769	1.99795	0	0.00341217	0.021	12676	tags=67%, list=23%, signal=87%
KEGG_MISMATCH_REPAIR	KEGG_MISMATCH_REPAIR	Details ...	23	0.837161	1.98941	0	0.00417429	0.025	7674	tags=83%, list=14%, signal=96%
KEGG_GNRH_SIGNALING_PATHWAY	KEGG_GNRH_SIGNALING_PATHWAY	Details ...	101	0.596993	1.98838	0	0.00387613	0.025	12676	tags=56%, list=23%, signal=73%
KEGG_CELL_CYCLE	KEGG_CELL_CYCLE	Details ...	124	0.695814	1.98594	0.00200401	0.00373689	0.026	9664	tags=71%, list=17%, signal=86%
KEGG_MTOR_SIGNALING_PATHWAY	KEGG_MTOR_SIGNALING_PATHWAY	Details ...	52	0.645839	1.98263	0	0.00394426	0.03	12504	tags=71%, list=23%, signal=92%
KEGG_PYRIMIDINE_METABOLISM	KEGG_PYRIMIDINE_METABOLISM	Details ...	98	0.607229	1.98259	0	0.00371224	0.03	9639	tags=58%, list=17%, signal=70%
KEGG_MAPK_SIGNALING_PATHWAY	KEGG_MAPK_SIGNALING_PATHWAY	Details ...	267	0.550486	1.97307	0	0.00379634	0.032	12804	tags=53%, list=23%, signal=69%
KEGG_SPLICEOSOME	KEGG_SPLICEOSOME	Details ...	127	0.758435	1.97148	0	0.00369963	0.033	10070	tags=83%, list=18%, signal=102%
KEGG_REGULATION_OF_ACTIN_CYTOSKELETON	KEGG_REGULATION_OF_ACTIN_CYTOSKELETON	Details ...	213	0.589686	1.97138	0	0.00358615	0.034	6889	tags=43%, list=12%, signal=49%
KEGG_PANCREATIC_CANCER	KEGG_PANCREATIC_CANCER	Details ...	70	0.66324	1.95496	0	0.00454034	0.042	14737	tags=77%, list=27%, signal=105%
KEGG_PATHOGENIC_ESCHERICHIA_COLI_INFECTION	KEGG_PATHOGENIC_ESCHERICHIA_COLI_INFECTION	Details ...	56	0.67267	1.95476	0.00198807	0.00443714	0.042	9284	tags=66%, list=17%, signal=79%
KEGG_TOLL_LIKE_RECEPTOR_SIGNALING_PATHWAY	KEGG_TOLL_LIKE_RECEPTOR_SIGNALING_PATHWAY	Details ...	102	0.61136	1.9458	0	0.00482277	0.046	13696	tags=60%, list=25%, signal=79%
KEGG_VASOPRESSIN_REGULATED_WATER_REABSORPTION	KEGG_VASOPRESSIN_REGULATED_WATER_REABSORPTION	Details ...	44	0.660577	1.94538	0	0.00462182	0.046	15401	tags=73%, list=28%, signal=101%
KEGG_RENAL_CELL_CARCINOMA	KEGG_RENAL_CELL_CARCINOMA	Details ...	70	0.639724	1.94027	0	0.00480268	0.051	14737	tags=74%, list=27%, signal=101%
KEGG_COLORECTAL_CANCER	KEGG_COLORECTAL_CANCER	Details ...	62	0.65236	1.93369	0	0.0055958	0.059	13875	tags=69%, list=25%, signal=92%
KEGG_EPITHELIAL_CELL_SIGNALING_IN_HELICOBACTER_PYLORI_INFECTION	KEGG_EPITHELIAL_CELL_SIGNALING_IN_HELICOBACTER_PYLORI_INFECTION	Details ...	68	0.614955	1.92847	0	0.00559874	0.061	14160	tags=68%, list=26%, signal=91%
KEGG_APOPTOSIS	KEGG_APOPTOSIS	Details ...	87	0.615787	1.92669	0	0.00570508	0.065	14737	tags=70%, list=27%, signal=95%
KEGG_WNT_SIGNALING_PATHWAY	KEGG_WNT_SIGNALING_PATHWAY	Details ...	150	0.580693	1.91905	0	0.00631647	0.068	13875	tags=55%, list=25%, signal=74%
KEGG_PHOSPHATIDYLINOSITOL_SIGNALING_SYSTEM	KEGG_PHOSPHATIDYLINOSITOL_SIGNALING_SYSTEM	Details ...	76	0.621026	1.90889	0	0.00739123	0.076	12602	tags=64%, list=23%, signal=83%
KEGG_T_CELL_RECEPTOR_SIGNALING_PATHWAY	KEGG_T_CELL_RECEPTOR_SIGNALING_PATHWAY	Details ...	108	0.654904	1.90663	0	0.00732241	0.077	12552	tags=70%, list=23%, signal=91%
KEGG_LYSOSOME	KEGG_LYSOSOME	Details ...	121	0.585637	1.90642	0	0.00709359	0.077	12172	tags=60%, list=22%, signal=76%
KEGG_NUCLEOTIDE_EXCISION_REPAIR	KEGG_NUCLEOTIDE_EXCISION_REPAIR	Details ...	44	0.685638	1.90192	0	0.00726084	0.081	9423	tags=64%, list=17%, signal=77%
KEGG_SNARE_INTERACTIONS_IN_VESICULAR_TRANSPORT	KEGG_SNARE_INTERACTIONS_IN_VESICULAR_TRANSPORT	Details ...	38	0.640478	1.90044	0.00198413	0.00714095	0.083	11116	tags=63%, list=20%, signal=79%
KEGG_HOMOLOGOUS_RECOMBINATION	KEGG_HOMOLOGOUS_RECOMBINATION	Details ...	28	0.77097	1.89944	0.00204918	0.00698799	0.083	6968	tags=71%, list=13%, signal=82%
KEGG_VIBRIO_CHOLERAE_INFECTION	KEGG_VIBRIO_CHOLERAE_INFECTION	Details ...	54	0.61313	1.88649	0	0.00789871	0.092	8691	tags=56%, list=16%, signal=66%
KEGG_CHRONIC_MYELOID_LEUKEMIA	KEGG_CHRONIC_MYELOID_LEUKEMIA	Details ...	73	0.63567	1.88497	0	0.0078489	0.093	14737	tags=73%, list=27%, signal=99%
KEGG_BASAL_TRANSCRIPTION_FACTORS	KEGG_BASAL_TRANSCRIPTION_FACTORS	Details ...	35	0.669542	1.87954	0	0.00814887	0.094	12031	tags=74%, list=22%, signal=95%
KEGG_NOD_LIKE_RECEPTOR_SIGNALING_PATHWAY	KEGG_NOD_LIKE_RECEPTOR_SIGNALING_PATHWAY	Details ...	62	0.641138	1.86892	0	0.00904239	0.101	12729	tags=74%, list=23%, signal=96%
KEGG_BASE_EXCISION_REPAIR	KEGG_BASE_EXCISION_REPAIR	Details ...	35	0.688602	1.86748	0	0.00897446	0.102	8578	tags=63%, list=16%, signal=74%
KEGG_SMALL_CELL_LUNG_CANCER	KEGG_SMALL_CELL_LUNG_CANCER	Details ...	84	0.612568	1.86582	0	0.00883111	0.102	12787	tags=62%, list=23%, signal=80%
KEGG_N_GLYCAN_BIOSYNTHESIS	KEGG_N_GLYCAN_BIOSYNTHESIS	Details ...	46	0.626207	1.86566	0	0.00868058	0.102	13515	tags=63%, list=24%, signal=83%
KEGG_MELANOGENESIS	KEGG_MELANOGENESIS	Details ...	101	0.544546	1.86213	0	0.00869479	0.104	10539	tags=46%, list=19%, signal=56%
KEGG_ADHERENS_JUNCTION	KEGG_ADHERENS_JUNCTION	Details ...	73	0.629121	1.86113	0.0019305	0.00862479	0.105	13875	tags=64%, list=25%, signal=86%
KEGG_INSULIN_SIGNALING_PATHWAY	KEGG_INSULIN_SIGNALING_PATHWAY	Details ...	137	0.524426	1.8603	0	0.00843312	0.105	13607	tags=57%, list=25%, signal=75%
KEGG_RIG_I_LIKE_RECEPTOR_SIGNALING_PATHWAY	KEGG_RIG_I_LIKE_RECEPTOR_SIGNALING_PATHWAY	Details ...	71	0.588635	1.85971	0	0.0082498	0.105	13772	tags=56%, list=25%, signal=75%
KEGG_ERBB_SIGNALING_PATHWAY	KEGG_ERBB_SIGNALING_PATHWAY	Details ...	87	0.586694	1.85838	0	0.00820726	0.106	12676	tags=60%, list=23%, signal=77%
KEGG_LONG_TERM_POTENTIATION	KEGG_LONG_TERM_POTENTIATION	Details ...	70	0.566909	1.85834	0	0.00803628	0.106	15306	tags=61%, list=28%, signal=85%
KEGG_DNA_REPLICATION	KEGG_DNA_REPLICATION	Details ...	36	0.817328	1.85729	0.00423729	0.00787227	0.106	7674	tags=86%, list=14%, signal=100%
KEGG_BLADDER_CANCER	KEGG_BLADDER_CANCER	Details ...	42	0.618634	1.85291	0.00195695	0.00793613	0.109	11339	tags=57%, list=21%, signal=72%
KEGG_INOSITOL_PHOSPHATE_METABOLISM	KEGG_INOSITOL_PHOSPHATE_METABOLISM	Details ...	54	0.628944	1.84892	0.00391389	0.00813504	0.113	11583	tags=65%, list=21%, signal=82%
KEGG_P53_SIGNALING_PATHWAY	KEGG_P53_SIGNALING_PATHWAY	Details ...	68	0.555536	1.84594	0	0.00826361	0.115	9664	tags=47%, list=17%, signal=57%
KEGG_TIGHT_JUNCTION	KEGG_TIGHT_JUNCTION	Details ...	132	0.5347	1.84432	0	0.00823426	0.115	11168	tags=44%, list=20%, signal=55%
KEGG_GLYCOSPHINGOLIPID_BIOSYNTHESIS_GANGLIO_SERIES	KEGG_GLYCOSPHINGOLIPID_BIOSYNTHESIS_GANGLIO_SERIES	Details ...	15	0.68631	1.84123	0.00408998	0.00839883	0.119	11030	tags=73%, list=20%, signal=92%
KEGG_GLYCEROPHOSPHOLIPID_METABOLISM	KEGG_GLYCEROPHOSPHOLIPID_METABOLISM	Details ...	77	0.521383	1.83783	0	0.00866286	0.127	13634	tags=56%, list=25%, signal=74%
KEGG_AMYOTROPHIC_LATERAL_SCLEROSIS_ALS	KEGG_AMYOTROPHIC_LATERAL_SCLEROSIS_ALS	Details ...	53	0.523022	1.83555	0	0.00888421	0.134	13702	tags=60%, list=25%, signal=80%
KEGG_ACUTE_MYELOID_LEUKEMIA	KEGG_ACUTE_MYELOID_LEUKEMIA	Details ...	57	0.602283	1.8332	0	0.00900276	0.137	13875	tags=67%, list=25%, signal=89%
KEGG_NON_SMALL_CELL_LUNG_CANCER	KEGG_NON_SMALL_CELL_LUNG_CANCER	Details ...	54	0.601743	1.83157	0.00198413	0.00899238	0.141	15960	tags=72%, list=29%, signal=101%
KEGG_PROSTATE_CANCER	KEGG_PROSTATE_CANCER	Details ...	89	0.568535	1.83098	0.00194175	0.00887933	0.141	14781	tags=63%, list=27%, signal=86%
KEGG_AXON_GUIDANCE	KEGG_AXON_GUIDANCE	Details ...	129	0.569421	1.82881	0.00191939	0.00900587	0.144	9263	tags=45%, list=17%, signal=54%
KEGG_LEISHMANIA_INFECTION	KEGG_LEISHMANIA_INFECTION		70	0.661137	1.82394	0.00628931	0.0093689	0.15	12951	tags=76%, list=23%, signal=99%
KEGG_B_CELL_RECEPTOR_SIGNALING_PATHWAY	KEGG_B_CELL_RECEPTOR_SIGNALING_PATHWAY		75	0.639187	1.81167	0.00209644	0.0103666	0.164	13067	tags=68%, list=24%, signal=89%
KEGG_CYTOSOLIC_DNA_SENSING_PATHWAY	KEGG_CYTOSOLIC_DNA_SENSING_PATHWAY		55	0.606091	1.80488	0.00212766	0.0109601	0.172	16480	tags=60%, list=30%, signal=85%
KEGG_GLIOMA	KEGG_GLIOMA		65	0.563796	1.80425	0.00198807	0.0108581	0.173	12552	tags=55%, list=23%, signal=72%
KEGG_AMINO_SUGAR_AND_NUCLEOTIDE_SUGAR_METABOLISM	KEGG_AMINO_SUGAR_AND_NUCLEOTIDE_SUGAR_METABOLISM		43	0.556377	1.80396	0.00801603	0.0107333	0.173	12728	tags=58%, list=23%, signal=75%
KEGG_LONG_TERM_DEPRESSION	KEGG_LONG_TERM_DEPRESSION		70	0.543706	1.80271	0.002	0.0107663	0.174	13707	tags=54%, list=25%, signal=72%
KEGG_GAP_JUNCTION	KEGG_GAP_JUNCTION		90	0.5694	1.80126	0.00390625	0.0107522	0.176	12552	tags=57%, list=23%, signal=73%
KEGG_ANTIGEN_PROCESSING_AND_PRESENTATION	KEGG_ANTIGEN_PROCESSING_AND_PRESENTATION		81	0.642407	1.79978	0.0273109	0.0107439	0.179	12946	tags=60%, list=23%, signal=79%
KEGG_MELANOMA	KEGG_MELANOMA		71	0.538109	1.79377	0	0.0114113	0.184	16046	tags=54%, list=29%, signal=75%
KEGG_NATURAL_KILLER_CELL_MEDIATED_CYTOTOXICITY	KEGG_NATURAL_KILLER_CELL_MEDIATED_CYTOTOXICITY		132	0.569369	1.79151	0.00838574	0.0116097	0.19	12946	tags=56%, list=23%, signal=73%
KEGG_REGULATION_OF_AUTOPHAGY	KEGG_REGULATION_OF_AUTOPHAGY		35	0.567088	1.74767	0.00632911	0.0169259	0.265	12504	tags=40%, list=23%, signal=52%
KEGG_CHEMOKINE_SIGNALING_PATHWAY	KEGG_CHEMOKINE_SIGNALING_PATHWAY		188	0.549033	1.74676	0.0143443	0.0168368	0.269	14799	tags=60%, list=27%, signal=82%
KEGG_NOTCH_SIGNALING_PATHWAY	KEGG_NOTCH_SIGNALING_PATHWAY		47	0.610724	1.7375	0.00386847	0.0180433	0.287	15282	tags=72%, list=28%, signal=100%
KEGG_FOCAL_ADHESION	KEGG_FOCAL_ADHESION		199	0.54414	1.73508	0.00380228	0.0181017	0.289	16247	tags=59%, list=29%, signal=84%
KEGG_DORSO_VENTRAL_AXIS_FORMATION	KEGG_DORSO_VENTRAL_AXIS_FORMATION		24	0.65035	1.72108	0.00383877	0.0200504	0.318	13311	tags=63%, list=24%, signal=82%
KEGG_ENDOMETRIAL_CANCER	KEGG_ENDOMETRIAL_CANCER		52	0.58204	1.72086	0.00796813	0.019908	0.319	16434	tags=65%, list=30%, signal=93%
KEGG_LEUKOCYTE_TRANSENDOTHELIAL_MIGRATION	KEGG_LEUKOCYTE_TRANSENDOTHELIAL_MIGRATION		116	0.536601	1.72083	0.00584795	0.0196494	0.319	13982	tags=51%, list=25%, signal=68%
KEGG_RNA_POLYMERASE	KEGG_RNA_POLYMERASE		29	0.641948	1.71457	0.00393701	0.0203987	0.326	17459	tags=86%, list=32%, signal=126%
KEGG_PROTEIN_EXPORT	KEGG_PROTEIN_EXPORT		24	0.631935	1.71334	0.0103093	0.0202993	0.328	14354	tags=67%, list=26%, signal=90%
KEGG_HUNTINGTONS_DISEASE	KEGG_HUNTINGTONS_DISEASE		180	0.497113	1.71315	0.0194932	0.0200783	0.328	15401	tags=52%, list=28%, signal=71%
KEGG_THYROID_CANCER	KEGG_THYROID_CANCER		29	0.591762	1.69334	0.0117417	0.0233352	0.366	7567	tags=48%, list=14%, signal=56%
KEGG_VIRAL_MYOCARDITIS	KEGG_VIRAL_MYOCARDITIS		68	0.565126	1.69149	0.0206186	0.0233504	0.367	12836	tags=53%, list=23%, signal=69%
KEGG_PRION_DISEASES	KEGG_PRION_DISEASES		35	0.525862	1.66969	0.016129	0.0281036	0.426	8836	tags=51%, list=16%, signal=61%
KEGG_JAK_STAT_SIGNALING_PATHWAY	KEGG_JAK_STAT_SIGNALING_PATHWAY		155	0.504461	1.66592	0.0040568	0.0287566	0.434	15482	tags=52%, list=28%, signal=72%
KEGG_TGF_BETA_SIGNALING_PATHWAY	KEGG_TGF_BETA_SIGNALING_PATHWAY		85	0.539417	1.64251	0.0171429	0.0336366	0.476	16783	tags=61%, list=30%, signal=88%
KEGG_ETHER_LIPID_METABOLISM	KEGG_ETHER_LIPID_METABOLISM		33	0.518923	1.626	0.0077821	0.0380416	0.513	15002	tags=48%, list=27%, signal=67%
KEGG_ALZHEIMERS_DISEASE	KEGG_ALZHEIMERS_DISEASE		165	0.45799	1.60941	0.0537849	0.0426791	0.548	12927	tags=43%, list=23%, signal=56%
KEGG_HEDGEHOG_SIGNALING_PATHWAY	KEGG_HEDGEHOG_SIGNALING_PATHWAY		56	0.519749	1.60653	0.0132827	0.0430275	0.554	11971	tags=41%, list=22%, signal=52%
KEGG_GLYCOSAMINOGLYCAN_BIOSYNTHESIS_CHONDROITIN_SULFATE	KEGG_GLYCOSAMINOGLYCAN_BIOSYNTHESIS_CHONDROITIN_SULFATE		22	0.599867	1.60037	0.025	0.044585	0.562	13415	tags=64%, list=24%, signal=84%
KEGG_PROTEASOME	KEGG_PROTEASOME		46	0.614312	1.59873	0.0542169	0.04449	0.563	10985	tags=59%, list=20%, signal=73%
KEGG_VASCULAR_SMOOTH_MUSCLE_CONTRACTION	KEGG_VASCULAR_SMOOTH_MUSCLE_CONTRACTION		115	0.478538	1.59674	0.029703	0.0447415	0.568	12552	tags=45%, list=23%, signal=58%
KEGG_SPHINGOLIPID_METABOLISM	KEGG_SPHINGOLIPID_METABOLISM		39	0.533961	1.59004	0.0245747	0.0468592	0.588	9948	tags=44%, list=18%, signal=53%
KEGG_GLYCOSYLPHOSPHATIDYLINOSITOL_GPI_ANCHOR_BIOSYNTHESIS	KEGG_GLYCOSYLPHOSPHATIDYLINOSITOL_GPI_ANCHOR_BIOSYNTHESIS		25	0.589659	1.57785	0.0213592	0.0504936	0.623	11675	tags=64%, list=21%, signal=81%
KEGG_HEMATOPOIETIC_CELL_LINEAGE	KEGG_HEMATOPOIETIC_CELL_LINEAGE		85	0.542296	1.57666	0.0538302	0.0504157	0.625	15052	tags=59%, list=27%, signal=81%
KEGG_RIBOFLAVIN_METABOLISM	KEGG_RIBOFLAVIN_METABOLISM		16	0.580378	1.57162	0.0271318	0.0517664	0.633	18846	tags=75%, list=34%, signal=114%
KEGG_TYPE_II_DIABETES_MELLITUS	KEGG_TYPE_II_DIABETES_MELLITUS		47	0.482755	1.56862	0.0248092	0.0524222	0.641	12774	tags=47%, list=23%, signal=61%
KEGG_GLYCOSPHINGOLIPID_BIOSYNTHESIS_LACTO_AND_NEOLACTO_SERIES	KEGG_GLYCOSPHINGOLIPID_BIOSYNTHESIS_LACTO_AND_NEOLACTO_SERIES		26	0.532862	1.5654	0.0253906	0.0530516	0.645	15016	tags=62%, list=27%, signal=84%
KEGG_BASAL_CELL_CARCINOMA	KEGG_BASAL_CELL_CARCINOMA		55	0.497979	1.54851	0.0152381	0.0587867	0.685	11386	tags=40%, list=21%, signal=50%
KEGG_FRUCTOSE_AND_MANNOSE_METABOLISM	KEGG_FRUCTOSE_AND_MANNOSE_METABOLISM		33	0.483904	1.54412	0.0396825	0.0599417	0.697	12728	tags=58%, list=23%, signal=75%
KEGG_INTESTINAL_IMMUNE_NETWORK_FOR_IGA_PRODUCTION	KEGG_INTESTINAL_IMMUNE_NETWORK_FOR_IGA_PRODUCTION		46	0.601103	1.54213	0.0858896	0.0602067	0.709	16652	tags=72%, list=30%, signal=103%
KEGG_SELENOAMINO_ACID_METABOLISM	KEGG_SELENOAMINO_ACID_METABOLISM		26	0.51113	1.53808	0.0433925	0.0612683	0.715	9397	tags=50%, list=17%, signal=60%
KEGG_CYTOKINE_CYTOKINE_RECEPTOR_INTERACTION	KEGG_CYTOKINE_CYTOKINE_RECEPTOR_INTERACTION		264	0.453576	1.52445	0.0514403	0.0665458	0.746	21732	tags=64%, list=39%, signal=105%
KEGG_OTHER_GLYCAN_DEGRADATION	KEGG_OTHER_GLYCAN_DEGRADATION		16	0.585489	1.52182	0.0385356	0.0667769	0.747	15385	tags=56%, list=28%, signal=78%
KEGG_TASTE_TRANSDUCTION	KEGG_TASTE_TRANSDUCTION		51	0.470826	1.50866	0.0319361	0.0718872	0.766	15296	tags=41%, list=28%, signal=57%
KEGG_TYPE_I_DIABETES_MELLITUS	KEGG_TYPE_I_DIABETES_MELLITUS		41	0.59667	1.50467	0.10828	0.0731798	0.779	12836	tags=68%, list=23%, signal=89%
KEGG_GLYCOSAMINOGLYCAN_BIOSYNTHESIS_HEPARAN_SULFATE	KEGG_GLYCOSAMINOGLYCAN_BIOSYNTHESIS_HEPARAN_SULFATE		26	0.540152	1.50459	0.0523256	0.0725437	0.779	13836	tags=58%, list=25%, signal=77%
KEGG_ARRHYTHMOGENIC_RIGHT_VENTRICULAR_CARDIOMYOPATHY_ARVC	KEGG_ARRHYTHMOGENIC_RIGHT_VENTRICULAR_CARDIOMYOPATHY_ARVC		74	0.486388	1.49687	0.0523256	0.0751856	0.786	17728	tags=53%, list=32%, signal=77%
KEGG_PRIMARY_IMMUNODEFICIENCY	KEGG_PRIMARY_IMMUNODEFICIENCY		35	0.64041	1.4836	0.0894309	0.0804623	0.813	12999	tags=71%, list=24%, signal=93%
KEGG_GLYCOSAMINOGLYCAN_BIOSYNTHESIS_KERATAN_SULFATE	KEGG_GLYCOSAMINOGLYCAN_BIOSYNTHESIS_KERATAN_SULFATE		15	0.587046	1.47138	0.0524345	0.086191	0.832	14904	tags=67%, list=27%, signal=91%
KEGG_HYPERTROPHIC_CARDIOMYOPATHY_HCM	KEGG_HYPERTROPHIC_CARDIOMYOPATHY_HCM		83	0.468319	1.46912	0.0457143	0.0866043	0.833	21662	tags=61%, list=39%, signal=101%
KEGG_DILATED_CARDIOMYOPATHY	KEGG_DILATED_CARDIOMYOPATHY		90	0.468646	1.46191	0.0539033	0.0895734	0.84	19099	tags=54%, list=35%, signal=83%
KEGG_CELL_ADHESION_MOLECULES_CAMS	KEGG_CELL_ADHESION_MOLECULES_CAMS		131	0.452563	1.4486	0.115152	0.095332	0.852	17965	tags=53%, list=33%, signal=78%
KEGG_CALCIUM_SIGNALING_PATHWAY	KEGG_CALCIUM_SIGNALING_PATHWAY		177	0.402966	1.44425	0.0532544	0.0970869	0.858	20260	tags=55%, list=37%, signal=86%
KEGG_AUTOIMMUNE_THYROID_DISEASE	KEGG_AUTOIMMUNE_THYROID_DISEASE		50	0.538117	1.43615	0.14597	0.100273	0.862	14674	tags=48%, list=27%, signal=65%
KEGG_ASTHMA	KEGG_ASTHMA		28	0.53697	1.38839	0.158458	0.127699	0.913	14111	tags=57%, list=26%, signal=77%
KEGG_GRAFT_VERSUS_HOST_DISEASE	KEGG_GRAFT_VERSUS_HOST_DISEASE		37	0.589212	1.37288	0.194154	0.136536	0.927	12946	tags=68%, list=23%, signal=88%
KEGG_ALLOGRAFT_REJECTION	KEGG_ALLOGRAFT_REJECTION		35	0.578859	1.36598	0.21308	0.140128	0.933	14674	tags=71%, list=27%, signal=97%
KEGG_ECM_RECEPTOR_INTERACTION	KEGG_ECM_RECEPTOR_INTERACTION		84	0.450914	1.34962	0.133843	0.149723	0.943	16652	tags=48%, list=30%, signal=68%
KEGG_CYSTEINE_AND_METHIONINE_METABOLISM	KEGG_CYSTEINE_AND_METHIONINE_METABOLISM		34	0.419098	1.34354	0.114345	0.152488	0.947	4876	tags=35%, list=9%, signal=39%
KEGG_GLYCOSAMINOGLYCAN_DEGRADATION	KEGG_GLYCOSAMINOGLYCAN_DEGRADATION		21	0.478516	1.34238	0.137597	0.152203	0.947	16401	tags=57%, list=30%, signal=81%
KEGG_PENTOSE_PHOSPHATE_PATHWAY	KEGG_PENTOSE_PHOSPHATE_PATHWAY		27	0.44468	1.31793	0.134969	0.167579	0.958	5077	tags=30%, list=9%, signal=33%
KEGG_O_GLYCAN_BIOSYNTHESIS	KEGG_O_GLYCAN_BIOSYNTHESIS		30	0.478504	1.29668	0.15	0.182034	0.966	13668	tags=53%, list=25%, signal=71%
KEGG_ONE_CARBON_POOL_BY_FOLATE	KEGG_ONE_CARBON_POOL_BY_FOLATE		17	0.443144	1.28797	0.150407	0.187032	0.969	2568	tags=29%, list=5%, signal=31%
KEGG_CARDIAC_MUSCLE_CONTRACTION	KEGG_CARDIAC_MUSCLE_CONTRACTION		78	0.388644	1.28108	0.148289	0.190515	0.972	21726	tags=54%, list=39%, signal=89%
KEGG_GLYCEROLIPID_METABOLISM	KEGG_GLYCEROLIPID_METABOLISM		49	0.359497	1.27894	0.124272	0.19078	0.973	14218	tags=41%, list=26%, signal=55%
KEGG_SYSTEMIC_LUPUS_ERYTHEMATOSUS	KEGG_SYSTEMIC_LUPUS_ERYTHEMATOSUS		135	0.393079	1.27547	0.192547	0.192061	0.976	13033	tags=36%, list=24%, signal=47%
KEGG_ALDOSTERONE_REGULATED_SODIUM_REABSORPTION	KEGG_ALDOSTERONE_REGULATED_SODIUM_REABSORPTION		42	0.399247	1.25975	0.156371	0.202758	0.98	15352	tags=45%, list=28%, signal=63%
KEGG_RIBOSOME	KEGG_RIBOSOME		87	0.608995	1.25489	0.295082	0.205409	0.981	18571	tags=85%, list=34%, signal=128%
KEGG_LYSINE_DEGRADATION	KEGG_LYSINE_DEGRADATION		44	0.420399	1.2525	0.208251	0.206038	0.981	6765	tags=41%, list=12%, signal=47%
KEGG_GLUTATHIONE_METABOLISM	KEGG_GLUTATHIONE_METABOLISM		49	0.377757	1.24718	0.18254	0.208808	0.981	5143	tags=22%, list=9%, signal=25%
KEGG_GLYCOLYSIS_GLUCONEOGENESIS	KEGG_GLYCOLYSIS_GLUCONEOGENESIS		62	0.342809	1.17944	0.267308	0.264825	0.991	6035	tags=27%, list=11%, signal=31%
KEGG_GALACTOSE_METABOLISM	KEGG_GALACTOSE_METABOLISM		26	0.366033	1.14442	0.259557	0.295924	0.994	12493	tags=35%, list=23%, signal=45%
KEGG_ADIPOCYTOKINE_SIGNALING_PATHWAY	KEGG_ADIPOCYTOKINE_SIGNALING_PATHWAY		67	0.318431	1.10017	0.316306	0.337419	0.995	15279	tags=42%, list=28%, signal=58%
KEGG_PARKINSONS_DISEASE	KEGG_PARKINSONS_DISEASE		128	0.356938	1.08835	0.379098	0.346492	0.995	11693	tags=30%, list=21%, signal=38%
KEGG_NEUROACTIVE_LIGAND_RECEPTOR_INTERACTION	KEGG_NEUROACTIVE_LIGAND_RECEPTOR_INTERACTION		271	0.284654	1.08652	0.301181	0.345844	0.995	22201	tags=48%, list=40%, signal=80%
KEGG_NICOTINATE_AND_NICOTINAMIDE_METABOLISM	KEGG_NICOTINATE_AND_NICOTINAMIDE_METABOLISM		24	0.344754	1.04591	0.366534	0.385846	0.997	14919	tags=38%, list=27%, signal=51%
KEGG_OXIDATIVE_PHOSPHORYLATION	KEGG_OXIDATIVE_PHOSPHORYLATION		131	0.352868	1.02881	0.427403	0.401996	0.998	19732	tags=47%, list=36%, signal=73%
KEGG_PANTOTHENATE_AND_COA_BIOSYNTHESIS	KEGG_PANTOTHENATE_AND_COA_BIOSYNTHESIS		16	0.328443	0.929653	0.549587	0.521075	1	8452	tags=38%, list=15%, signal=44%
KEGG_TERPENOID_BACKBONE_BIOSYNTHESIS	KEGG_TERPENOID_BACKBONE_BIOSYNTHESIS		15	0.372907	0.923132	0.538775	0.526285	1	8921	tags=27%, list=16%, signal=32%
KEGG_OLFACTORY_TRANSDUCTION	KEGG_OLFACTORY_TRANSDUCTION		383	0.188247	0.869941	0.788462	0.591275	1	35803	tags=45%, list=65%, signal=128%
KEGG_RENIN_ANGIOTENSIN_SYSTEM	KEGG_RENIN_ANGIOTENSIN_SYSTEM		17	0.262562	0.66537	0.900406	0.863433	1	10316	tags=24%, list=19%, signal=29%
KEGG_MATURITY_ONSET_DIABETES_OF_THE_YOUNG	KEGG_MATURITY_ONSET_DIABETES_OF_THE_YOUNG		25	0.214444	0.609168	0.962	0.918886	1	6606	tags=16%, list=12%, signal=18%
KEGG_ALPHA_LINOLENIC_ACID_METABOLISM	KEGG_ALPHA_LINOLENIC_ACID_METABOLISM		19	0.200093	0.581219	0.982143	0.93582	1	13575	tags=26%, list=25%, signal=35%
